# Supplementary material for: The impact of physical exercise on death anxiety in older adults: the chain-mediating role of self-efficacy and psychological resilience
Source: Front Psychiatry. 2025 Nov 20;16:1608028. doi: 10.3389/fpsyt.2025.1608028 (PMC12675411; doi:10.3389/fpsyt.2025.1608028)
Supplement: Supplementary file 1 [file DataSheet1.zip]

Archive with 4 entries (3 files):
- Raw data/
- Raw data/DATA.sav
- Raw data/DATA.xlsx
- Raw data/输出DATA.spv
