# Supplementary material for: The impact of physical exercise on death anxiety in older adults: the chain-mediating role of self-efficacy and psychological resilience
Source: Front Psychiatry. 2025 Nov 20;16:1608028. doi: 10.3389/fpsyt.2025.1608028 (PMC12675411; doi:10.3389/fpsyt.2025.1608028)
Supplement: Supplementary file 1 [file DataSheet1.zip › Raw data/DATA.xlsx]

## Sheet: Sheet1
年龄	性别	地区	住地	慢性	A1	A2	A3	X	B1	B2	B3	B4	B5	B6	B7	B8	B9	B10	B11	B12	B13	B14	B15	Y	C1	C2	C3	C4	C5	C6	C7	C8	C9	C10	M1	D1	D2	D3	D4	D5	D6	M2
2	2	3	1	1	5	4	5	3.75	2	2	3	2	3	2	3	2	2	2	2	3	2	2	2	2.26667	2	4	4	4	4	3	3	3	3	4	3.4	5	5	5	5	5	5	5
1	2	1	2	1	4	5	5	4	2	3	3	3	1	1	1	3	3	4	2	3	3	1	3	2.4	4	4	4	3	3	3	2	4	3	3	3.3	3	4	5	3	4	3	3.66667
1	2	1	1	1	5	5	5	5	2	3	2	2	1	2	2	2	3	3	2	2	2	2	4	2.26667	4	4	4	3	3	4	4	2	4	4	3.6	5	5	5	5	5	4	4.83333
1	2	1	1	1	5	4	5	3.75	4	2	1	1	3	2	1	2	4	5	2	2	2	1	2	2.26667	3	4	4	4	3	4	1	3	4	4	3.4	4	4	4	3	4	3	3.66667
2	1	2	1	1	5	5	4	4	2	2	2	2	1	5	4	1	2	2	3	2	4	1	2	2.33333	4	4	4	4	2	4	4	4	1	4	3.5	4	4	3	4	3	4	3.66667
2	2	1	2	1	4	5	5	4	2	3	2	2	3	2	3	2	3	2	2	1	5	2	3	2.46667	4	4	2	4	4	4	4	1	4	4	3.5	3	5	2	5	5	2	3.66667
2	1	2	1	1	4	5	5	4	2	3	2	2	1	3	2	4	2	2	4	1	3	2	4	2.46667	1	3	4	4	4	3	3	4	3	4	3.3	5	2	4	5	5	4	4.16667
1	2	2	2	1	4	5	4	3.2	3	2	2	2	3	4	2	2	2	4	2	2	3	1	3	2.46667	3	4	3	3	3	3	4	4	4	3	3.4	4	5	4	3	3	4	3.83333
1	2	2	2	1	5	4	5	3.75	1	1	2	2	2	2	1	1	1	2	2	2	1	2	1	1.53333	3	4	4	3	4	2	3	4	4	4	3.5	4	5	5	5	2	4	4.16667
1	2	1	2	1	5	5	5	5	1	3	5	1	1	1	1	1	3	2	1	1	1	1	1	1.6	1	4	4	4	3	4	4	4	4	2	3.4	4	3	5	4	3	4	3.83333
1	2	2	1	1	4	4	5	3	1	1	2	1	2	1	2	2	2	2	1	2	2	1	2	1.6	4	4	4	1	4	4	4	4	4	4	3.7	3	5	4	4	5	5	4.33333
1	1	1	1	1	5	4	5	3.75	2	2	1	2	1	3	2	1	1	2	1	1	1	2	2	1.6	4	4	4	3	4	4	4	4	4	1	3.6	5	3	4	5	4	1	3.66667
2	2	2	1	1	4	5	5	4	3	2	2	2	2	3	2	2	2	3	3	2	2	3	3	2.4	4	4	4	4	4	4	4	4	4	4	4	5	3	4	4	4	5	4.16667
2	2	2	1	1	5	5	4	4	2	1	1	1	1	2	2	1	2	1	1	2	3	3	1	1.6	4	4	4	4	2	1	4	4	4	4	3.5	4	5	5	4	3	5	4.33333
1	1	2	1	1	5	4	4	3	3	2	2	1	1	2	1	1	2	2	2	4	1	2	2	1.86667	1	4	3	4	4	4	3	4	4	4	3.5	3	3	4	4	5	3	3.66667
1	2	1	2	1	5	5	4	4	2	3	2	2	2	3	3	3	1	2	3	1	3	2	2	2.26667	3	4	3	2	4	4	4	4	3	4	3.5	4	3	5	5	5	4	4.33333
2	2	3	1	1	5	4	4	3	1	1	1	1	2	2	2	4	2	3	3	2	1	4	2	2.06667	3	3	4	4	4	4	3	4	3	3	3.5	5	4	5	3	5	4	4.33333
2	1	2	2	1	5	5	5	5	2	1	4	1	2	1	2	2	3	2	2	1	2	2	2	1.93333	4	4	4	4	4	4	4	4	4	4	4	4	3	4	4	3	4	3.66667
1	1	2	2	1	4	5	5	4	1	2	2	3	1	3	2	3	1	3	3	1	2	5	4	2.4	4	4	2	4	4	3	4	4	4	3	3.6	3	5	4	4	3	3	3.66667
1	2	3	2	1	4	4	5	3	5	4	1	2	2	2	2	5	1	1	1	1	2	2	2	2.2	4	3	3	4	1	4	3	4	4	4	3.4	5	3	3	5	4	3	3.83333
1	2	3	1	1	5	4	5	3.75	1	1	1	2	2	1	1	3	3	1	1	2	2	2	2	1.66667	4	4	4	4	4	4	4	4	4	4	4	5	5	2	5	2	4	3.83333
2	2	3	2	1	5	5	3	3	2	2	3	3	3	3	4	2	3	3	1	1	2	2	2	2.4	4	4	1	4	4	4	4	4	4	4	3.7	4	5	4	4	4	4	4.16667
1	1	1	2	1	4	4	5	3	1	2	1	1	1	3	3	1	1	2	1	1	1	4	1	1.6	3	4	1	4	3	3	3	4	4	4	3.3	4	4	1	4	5	4	3.66667
1	2	1	2	1	5	4	4	3	1	4	3	3	2	2	2	2	2	3	3	2	2	2	2	2.33333	4	4	2	4	4	4	2	4	3	4	3.5	5	2	4	4	4	5	4
2	1	2	1	1	4	5	4	3.2	1	2	2	1	1	2	1	1	1	1	2	1	2	2	2	1.46667	2	4	4	4	4	2	2	4	4	4	3.4	4	3	3	5	4	4	3.83333
1	2	1	1	1	4	5	4	3.2	3	2	2	3	2	3	1	3	1	2	3	3	3	3	3	2.46667	4	4	3	3	4	4	3	4	4	4	3.7	4	4	5	5	4	3	4.16667
1	2	3	1	1	5	5	3	3	1	1	2	1	3	1	1	1	1	1	2	1	2	2	2	1.46667	4	4	3	4	4	4	4	4	4	4	3.9	5	5	4	5	5	3	4.5
1	1	1	1	2	4	4	5	3	4	2	2	2	2	2	2	2	2	2	2	4	2	1	1	2.13333	4	4	2	4	3	4	2	4	4	4	3.5	5	4	4	1	5	4	3.83333
1	1	2	2	1	5	4	5	3.75	5	2	1	1	1	1	4	1	5	1	1	5	2	2	1	2.2	4	4	4	4	4	4	2	4	4	1	3.5	3	5	5	3	3	3	3.66667
1	2	2	1	1	5	5	5	5	5	2	2	1	2	3	2	1	2	2	1	3	2	4	2	2.26667	2	4	3	3	4	4	4	3	4	4	3.5	4	5	5	5	4	5	4.66667
2	1	2	1	1	5	5	5	5	2	1	2	2	4	2	1	1	2	2	2	5	5	2	1	2.26667	1	4	4	2	4	4	4	4	4	4	3.5	4	4	4	4	3	5	4
1	2	2	1	1	5	4	4	3	1	2	2	1	2	1	2	1	2	4	1	2	1	4	2	1.86667	4	4	4	4	3	4	4	4	4	4	3.9	4	5	4	4	4	3	4
1	2	3	1	1	4	4	5	3	2	2	2	1	4	3	2	1	1	1	1	4	2	2	2	2	3	3	4	4	3	2	4	4	4	3	3.4	4	5	2	5	3	3	3.66667
2	1	3	2	1	5	4	5	3.75	2	2	2	3	2	3	2	2	3	3	2	2	2	3	3	2.4	3	4	4	1	4	4	4	3	3	4	3.4	3	3	4	5	4	4	3.83333
2	2	2	2	1	4	5	5	4	2	3	2	3	2	3	2	3	2	3	2	2	2	2	3	2.4	4	2	4	4	4	1	4	4	4	2	3.3	4	4	5	2	4	4	3.83333
2	1	2	2	2	5	4	5	3.75	1	2	2	3	1	1	2	5	4	2	1	2	1	1	2	2	4	3	4	4	3	4	4	3	2	4	3.5	3	4	5	3	5	4	4
2	2	2	1	1	4	5	4	3.2	2	2	4	2	3	3	2	2	4	2	2	1	3	2	3	2.46667	3	3	4	4	4	4	3	3	3	4	3.5	4	5	3	5	3	4	4
1	1	3	2	1	4	5	4	3.2	2	2	2	4	1	2	2	2	1	1	2	2	2	1	2	1.86667	3	4	4	4	3	3	4	3	3	3	3.4	5	3	5	5	5	5	4.66667
1	2	3	1	1	5	4	5	3.75	4	3	2	3	2	3	2	3	1	2	2	3	2	2	3	2.46667	4	4	4	3	3	4	2	4	4	3	3.5	3	4	4	3	4	4	3.66667
2	1	2	1	1	4	5	4	3.2	3	3	3	1	2	2	1	2	1	2	4	3	3	3	2	2.33333	4	4	2	4	4	4	4	4	1	4	3.5	5	4	4	4	5	5	4.5
1	2	3	2	1	5	4	4	3	2	1	1	5	3	4	2	1	1	2	1	2	1	2	2	2	1	3	4	3	4	4	4	4	4	4	3.5	5	4	5	5	5	5	4.83333
2	2	2	2	1	4	5	5	4	3	2	3	2	4	2	2	3	2	1	2	2	4	3	2	2.46667	3	3	4	4	4	4	3	4	4	1	3.4	4	3	5	4	5	4	4.16667
2	1	3	1	1	4	5	5	4	3	2	2	2	3	3	2	2	2	3	1	3	2	3	2	2.33333	4	4	4	4	4	4	4	4	4	4	4	5	4	4	4	5	5	4.5
2	1	2	1	1	5	5	4	4	2	3	2	2	2	2	2	3	3	3	2	2	3	3	3	2.46667	4	4	4	4	3	3	4	3	3	4	3.6	3	4	5	4	5	5	4.33333
2	1	3	1	1	5	4	5	3.75	2	2	2	3	2	3	2	3	3	3	2	2	2	2	4	2.46667	4	4	4	4	4	1	4	4	4	4	3.7	4	4	4	3	5	5	4.16667
2	1	1	2	1	5	4	5	3.75	3	3	2	2	3	2	1	2	3	1	3	1	2	5	3	2.4	3	3	4	4	3	4	2	4	4	3	3.4	4	4	5	5	4	5	4.5
2	2	2	2	1	4	5	4	3.2	2	1	3	2	2	1	1	4	1	2	5	2	1	2	1	2	4	4	2	4	2	4	4	1	4	4	3.3	5	5	4	4	4	4	4.33333
1	2	3	1	1	4	4	5	3	1	2	2	2	1	2	2	2	2	1	2	4	4	1	1	1.93333	4	3	3	3	3	4	3	4	3	3	3.3	5	4	3	3	5	5	4.16667
1	2	3	2	1	5	5	4	4	2	2	2	5	2	1	2	1	2	2	2	3	2	2	2	2.13333	4	4	4	1	4	4	4	4	4	1	3.4	5	1	5	5	5	4	4.16667
1	1	2	2	1	4	4	5	3	2	3	3	2	2	2	3	3	3	1	3	2	3	2	3	2.46667	4	4	1	4	4	4	4	4	4	2	3.5	5	5	1	4	5	5	4.16667
1	1	1	2	1	5	4	4	3	2	1	1	2	1	2	2	5	1	2	2	1	2	1	5	2	4	4	4	4	2	4	4	4	4	4	3.8	4	5	1	4	5	5	4
1	1	1	2	1	5	5	5	5	2	2	2	1	2	1	1	1	1	2	5	2	2	3	2	1.93333	4	3	4	1	4	3	4	3	3	4	3.3	1	5	5	4	4	3	3.66667
1	1	3	1	1	5	5	4	4	2	2	2	3	2	2	3	3	3	2	1	2	2	2	3	2.26667	3	3	4	3	3	4	3	4	3	3	3.3	4	5	5	1	5	4	4
1	1	1	2	1	4	5	5	4	2	3	2	2	2	3	3	3	2	2	2	2	5	2	2	2.46667	3	4	4	4	3	3	4	4	3	3	3.5	4	4	5	5	4	5	4.5
1	1	2	2	1	5	5	4	4	1	1	2	2	2	2	1	5	2	2	2	1	2	1	1	1.8	4	2	3	4	4	4	4	1	4	4	3.4	4	4	4	5	5	4	4.33333
1	2	2	1	1	4	5	4	3.2	3	1	1	2	1	2	2	2	1	5	2	1	1	2	2	1.86667	3	3	4	3	4	4	3	4	4	3	3.5	5	3	5	3	2	5	3.83333
1	2	1	2	1	5	5	5	5	2	1	1	1	1	1	1	3	1	5	1	1	2	4	2	1.8	4	4	3	4	4	4	4	4	4	4	3.9	3	4	3	4	5	5	4
2	2	2	2	1	4	4	5	3	2	2	2	2	2	2	2	4	1	5	1	1	1	2	2	2.06667	4	4	4	4	4	4	4	4	4	4	4	3	4	4	4	5	4	4
1	2	2	2	1	4	5	5	4	2	2	1	2	2	2	1	1	1	1	1	2	2	2	2	1.6	3	4	4	3	4	4	2	3	3	4	3.4	5	4	5	2	3	5	4
2	1	3	2	1	5	5	4	4	1	3	2	1	1	1	3	1	2	1	1	4	1	3	1	1.73333	4	4	4	4	4	4	4	4	1	4	3.7	3	3	3	5	4	4	3.66667
2	1	1	1	1	5	4	4	3	1	2	3	1	2	3	2	4	2	2	2	2	3	1	1	2.06667	3	3	4	3	4	4	4	3	3	3	3.4	5	2	4	5	3	3	3.66667
1	2	1	2	1	5	5	5	5	2	1	4	1	1	3	2	2	1	2	1	2	1	1	1	1.66667	4	4	4	4	4	1	4	1	4	4	3.4	4	5	4	5	5	1	4
1	1	1	1	1	5	4	4	3	3	2	1	1	3	2	2	2	2	2	3	2	2	1	3	2.06667	4	4	4	4	4	4	4	4	4	4	4	4	5	5	4	4	5	4.5
2	2	3	1	1	5	4	5	3.75	2	2	5	2	5	2	1	1	1	1	1	2	2	2	1	2	2	4	4	3	3	4	4	4	3	3	3.4	4	4	5	2	5	4	4
1	1	2	1	1	5	4	5	3.75	2	2	4	1	3	2	3	2	1	2	3	2	3	2	3	2.33333	3	3	3	4	3	3	3	4	3	4	3.3	5	3	3	4	3	4	3.66667
2	1	1	2	1	4	4	5	3	1	2	1	1	2	1	1	2	1	1	2	1	2	2	2	1.46667	4	3	4	4	4	3	3	4	1	4	3.4	4	4	3	4	3	5	3.83333
1	1	3	2	1	4	4	5	3	1	1	1	2	1	1	2	2	2	2	1	2	2	1	1	1.46667	4	3	3	3	4	4	4	3	2	3	3.3	5	4	5	5	5	4	4.66667
1	1	2	1	1	4	4	5	3	3	2	3	3	2	2	2	1	3	2	3	3	2	3	3	2.46667	4	3	3	4	2	3	3	4	4	3	3.3	3	4	4	4	4	4	3.83333
2	1	1	1	1	5	5	4	4	1	4	4	1	1	2	4	1	5	1	3	1	1	2	2	2.2	3	4	4	4	4	2	4	3	3	3	3.4	4	4	4	4	3	4	3.83333
2	2	1	2	1	5	4	4	3	2	1	1	1	2	2	2	1	1	2	2	1	2	1	2	1.53333	4	4	4	4	1	4	4	4	4	4	3.7	3	4	4	3	4	4	3.66667
1	2	2	1	1	5	5	4	4	4	1	3	2	2	2	4	1	1	1	2	3	1	1	2	2	4	4	4	4	4	1	1	4	4	4	3.4	5	1	5	5	5	5	4.33333
2	2	2	1	1	5	5	5	5	2	3	2	3	3	3	3	2	3	2	3	3	2	2	1	2.46667	4	4	4	4	1	4	4	4	3	3	3.5	3	5	5	1	4	5	3.83333
2	2	2	1	1	4	5	5	4	1	2	3	3	2	1	1	2	3	3	2	2	3	2	2	2.13333	4	4	3	4	3	4	3	3	4	4	3.6	4	4	4	4	3	4	3.83333
2	1	3	1	1	5	4	5	3.75	3	2	2	2	3	2	3	1	3	3	3	2	1	5	2	2.46667	4	2	4	2	4	4	4	1	4	4	3.3	1	5	4	5	5	2	3.66667
2	2	3	1	1	4	5	4	3.2	1	2	1	3	3	1	1	2	1	5	1	1	2	2	1	1.8	4	4	4	3	4	3	4	4	4	2	3.6	4	4	4	5	4	4	4.16667
1	2	1	2	1	5	5	4	4	2	2	2	2	2	3	2	2	2	3	2	2	3	3	2	2.26667	4	3	3	4	4	3	3	3	4	4	3.5	2	3	4	4	5	5	3.83333
1	2	2	2	1	4	5	5	4	4	2	1	2	2	2	2	4	4	1	2	2	1	2	3	2.26667	3	4	4	4	4	3	4	4	4	3	3.7	4	3	5	5	5	4	4.33333
2	1	2	2	1	4	5	4	3.2	5	4	3	3	1	1	1	1	4	2	1	4	1	2	1	2.26667	1	3	4	4	4	3	3	4	3	4	3.3	4	4	4	4	4	4	4
2	1	1	1	1	4	5	5	4	1	4	1	2	1	1	1	1	2	2	2	2	1	2	1	1.6	4	4	4	3	4	4	4	4	4	4	3.9	2	5	4	5	5	5	4.33333
2	2	1	1	1	4	5	5	4	1	2	1	2	2	4	4	2	2	3	5	2	3	1	2	2.4	3	4	3	3	4	4	4	4	4	3	3.6	5	5	1	4	5	4	4
1	2	3	1	1	4	5	5	4	2	2	3	3	2	3	2	1	3	3	3	3	2	2	2	2.4	4	4	4	4	4	1	4	4	4	4	3.7	5	5	4	3	1	4	3.66667
1	1	3	2	1	4	5	5	4	4	2	2	2	3	2	2	2	3	1	3	2	1	1	3	2.2	4	3	2	4	4	2	4	4	3	4	3.4	4	4	4	4	5	5	4.33333
1	1	1	1	1	4	5	5	4	2	2	2	1	2	2	2	1	2	1	2	1	2	2	1	1.66667	4	4	4	3	4	3	3	4	1	4	3.4	4	4	5	4	3	4	4
1	2	3	1	1	4	5	4	3.2	2	2	2	3	3	3	2	3	3	1	2	2	1	2	2	2.2	4	3	4	4	4	4	4	3	3	4	3.7	5	5	5	2	4	5	4.33333
2	1	1	2	1	4	5	5	4	3	2	2	2	3	3	1	2	2	4	3	3	2	2	3	2.46667	4	4	1	1	3	4	4	4	4	4	3.3	4	5	4	3	5	3	4
1	1	3	1	1	4	5	5	4	2	3	2	3	3	3	3	2	2	2	2	2	2	3	2	2.4	3	4	4	3	4	2	3	4	4	2	3.3	3	4	4	5	4	3	3.83333
1	2	3	2	1	5	5	4	4	2	2	3	4	1	2	2	2	2	3	2	2	2	1	2	2.13333	4	4	4	4	4	4	4	2	4	4	3.8	4	4	5	1	4	5	3.83333
2	2	2	1	1	5	4	5	3.75	2	2	2	4	3	3	2	3	2	4	2	2	1	2	3	2.46667	4	4	4	4	4	4	4	4	4	4	4	4	4	4	4	4	4	4
2	1	3	1	1	5	5	5	5	3	2	3	2	2	2	3	2	2	3	3	1	2	5	2	2.46667	2	4	3	4	4	4	4	2	4	3	3.4	5	4	4	4	3	4	4
1	1	3	1	1	5	5	4	4	3	2	2	3	2	2	1	2	5	1	2	3	3	1	5	2.46667	4	4	4	4	2	4	4	4	4	4	3.8	4	1	5	4	4	4	3.66667
1	2	2	2	1	4	5	4	3.2	2	2	2	2	2	2	2	2	1	2	1	1	3	1	1	1.73333	3	4	3	3	4	4	4	4	1	4	3.4	5	4	5	5	1	4	4
2	2	2	2	1	5	5	5	5	2	3	3	3	2	2	2	1	5	2	2	2	2	3	2	2.4	3	4	4	4	3	4	4	4	4	3	3.7	2	1	5	5	4	5	3.66667
2	1	2	1	1	4	3	4	1.6	1	2	2	1	5	1	2	2	4	1	4	1	2	1	5	2.26667	4	4	3	4	4	4	4	4	4	4	3.9	5	5	4	4	4	4	4.33333
1	1	3	2	1	4	3	4	1.6	1	2	3	2	2	2	1	4	1	4	3	2	3	5	2	2.46667	4	4	4	4	4	3	4	4	4	2	3.7	4	4	5	5	5	5	4.66667
2	1	2	2	1	3	4	4	1.8	1	1	3	1	2	2	1	5	2	1	1	1	1	5	1	1.86667	4	2	4	4	4	4	4	4	2	4	3.6	3	3	4	5	4	4	3.83333
2	2	2	1	1	4	4	4	2.4	5	2	1	5	1	2	2	2	2	2	1	1	2	1	1	2	3	4	3	3	4	4	3	4	4	3	3.5	4	5	4	4	4	3	4
1	1	2	2	1	4	3	4	1.6	3	4	1	2	2	2	2	3	2	3	1	4	2	2	2	2.33333	4	4	2	3	4	4	4	4	2	2	3.3	5	5	4	5	5	5	4.83333
2	2	1	2	1	3	3	5	1.5	2	2	1	2	4	5	1	1	2	1	2	1	4	1	1	2	3	4	1	4	3	4	4	4	3	3	3.3	4	4	3	4	3	4	3.66667
1	1	3	1	1	3	4	3	1.35	1	1	2	1	1	1	2	2	1	3	1	1	2	1	1	1.4	2	4	4	4	4	3	3	2	4	3	3.3	5	4	4	5	4	4	4.33333
1	1	1	2	1	4	3	4	1.6	1	2	4	1	4	5	1	1	1	2	3	3	2	4	2	2.4	4	3	4	4	1	4	4	2	4	4	3.4	5	5	1	5	2	5	3.83333
2	2	3	1	1	3	4	3	1.35	3	2	2	3	2	2	1	2	3	3	4	3	2	2	3	2.46667	3	3	4	4	4	3	3	4	4	4	3.6	3	2	4	4	5	4	3.66667
1	1	3	1	1	3	4	4	1.8	2	3	1	3	3	2	1	4	4	2	1	1	2	4	1	2.26667	2	4	3	4	4	4	3	4	2	3	3.3	1	4	5	4	4	5	3.83333
3	2	1	2	1	4	4	4	2.4	2	3	2	2	2	2	2	5	3	2	2	3	2	3	2	2.46667	3	3	4	3	4	3	3	4	4	3	3.4	2	5	4	5	4	4	4
3	1	3	2	2	4	4	4	2.4	2	3	2	2	3	2	2	2	3	3	2	2	3	3	3	2.46667	4	4	4	4	4	4	1	4	4	4	3.7	5	2	5	5	5	4	4.33333
2	1	3	1	1	4	3	4	1.6	2	2	1	2	2	4	2	4	2	3	1	2	1	5	2	2.33333	3	3	4	4	4	4	2	4	4	1	3.3	4	3	4	4	3	4	3.66667
1	2	2	2	2	4	3	4	1.6	2	2	1	1	2	5	2	2	1	2	1	5	5	1	3	2.33333	4	4	2	3	4	4	3	4	3	4	3.5	4	4	4	3	4	5	4
3	2	1	2	2	3	4	3	1.35	1	1	4	2	1	2	1	1	1	1	1	2	2	1	1	1.46667	2	4	2	4	4	4	3	4	4	4	3.5	4	4	5	3	3	3	3.66667
1	1	2	1	1	4	4	4	2.4	2	1	2	2	2	1	3	2	3	1	1	2	2	3	5	2.13333	4	4	3	3	4	3	4	3	4	4	3.6	3	3	4	4	4	5	3.83333
2	2	2	1	2	3	4	3	1.35	2	2	1	2	1	5	2	4	3	2	1	1	2	5	2	2.33333	3	3	4	3	4	3	4	3	3	3	3.3	4	4	2	5	5	4	4
2	2	1	2	2	4	3	4	1.6	2	3	3	2	2	3	2	3	3	2	4	2	2	2	2	2.46667	4	4	4	4	4	4	1	3	4	4	3.6	5	4	5	5	5	4	4.66667
1	2	1	2	1	3	4	4	1.8	1	3	1	1	1	1	1	5	5	1	1	1	2	1	2	1.8	4	3	3	4	4	4	4	1	3	4	3.4	4	3	4	5	5	4	4.16667
2	2	3	1	2	3	4	3	1.35	3	2	1	1	2	1	1	2	4	2	4	2	3	2	2	2.13333	4	4	4	2	4	4	4	4	4	4	3.8	4	2	4	4	5	5	4
1	2	2	2	1	3	4	3	1.35	1	2	3	4	3	3	2	1	3	1	3	2	3	4	2	2.46667	4	3	4	4	3	4	4	4	4	4	3.8	4	3	3	4	5	5	4
1	1	2	1	2	4	3	4	1.6	1	2	1	2	2	2	2	2	4	1	1	2	2	4	4	2.13333	4	4	3	4	4	4	1	3	4	4	3.5	5	4	5	5	1	5	4.16667
2	2	1	2	1	4	3	4	1.6	3	2	3	2	2	1	3	3	2	3	2	2	2	4	2	2.4	4	4	4	4	4	3	3	4	3	4	3.7	4	5	5	2	4	4	4
2	1	3	2	2	4	4	4	2.4	2	1	2	3	2	3	3	1	2	2	2	2	1	3	1	2	4	1	4	3	4	2	4	4	4	4	3.4	4	5	4	5	5	2	4.16667
1	2	3	1	1	4	4	3	1.8	3	3	2	3	2	3	1	3	1	1	2	3	3	2	3	2.33333	4	3	3	3	4	3	4	4	4	2	3.4	4	5	5	4	2	4	4
1	1	1	2	1	3	4	3	1.35	2	3	2	1	2	2	2	1	1	3	2	2	2	3	1	1.93333	3	4	4	3	3	4	1	3	4	4	3.3	4	5	1	4	4	5	3.83333
3	1	2	2	1	4	4	3	1.8	3	3	4	3	3	1	2	3	2	2	1	3	2	2	2	2.4	4	4	3	3	3	4	4	3	3	3	3.4	3	4	3	4	5	3	3.66667
2	2	3	2	2	5	4	3	2.25	2	1	2	2	5	2	2	2	1	1	4	1	1	4	1	2.06667	4	4	4	4	4	4	2	4	2	4	3.6	5	4	5	3	5	5	4.5
2	2	1	1	1	4	3	4	1.6	2	1	2	2	1	1	1	3	2	5	2	3	1	2	5	2.2	4	4	4	4	4	4	4	4	4	4	4	4	5	4	5	3	5	4.33333
3	1	1	2	1	4	4	3	1.8	3	3	3	2	2	1	5	3	2	2	2	2	3	2	2	2.46667	4	4	4	4	4	4	4	4	1	1	3.4	5	2	5	4	4	3	3.83333
2	2	1	2	1	4	4	4	2.4	2	2	2	1	2	1	2	3	1	1	2	4	4	1	2	2	3	4	1	4	1	4	4	4	4	4	3.3	3	4	4	4	3	5	3.83333
3	1	3	2	2	4	4	3	1.8	2	1	2	2	4	2	2	4	2	1	2	4	2	2	2	2.26667	4	4	4	4	4	4	2	4	4	4	3.8	4	4	5	4	4	5	4.33333
3	2	3	2	1	4	3	4	1.6	3	2	2	2	2	2	2	2	2	2	3	3	1	3	3	2.26667	4	4	4	2	4	4	2	4	4	4	3.6	5	5	4	1	2	5	3.66667
3	1	2	2	2	4	4	3	1.8	2	3	2	2	2	2	1	2	3	5	1	2	1	3	3	2.26667	4	4	4	4	4	4	4	4	4	4	4	4	3	5	4	5	4	4.16667
3	1	2	2	1	4	3	4	1.6	1	3	2	4	1	2	3	3	3	2	2	2	3	2	3	2.4	4	4	4	4	4	4	4	4	4	1	3.7	5	4	4	3	2	4	3.66667
3	2	1	1	1	4	4	3	1.8	1	2	4	1	1	2	2	4	1	5	1	2	2	5	4	2.46667	1	4	1	4	4	4	4	4	4	4	3.4	3	4	4	3	4	5	3.83333
1	1	1	1	1	4	3	4	1.6	3	3	3	1	2	2	2	3	2	3	3	2	2	3	2	2.4	3	4	4	3	4	4	4	4	4	4	3.8	5	4	5	4	5	2	4.16667
3	1	3	2	1	4	3	4	1.6	2	2	1	2	2	3	3	2	4	2	2	3	3	2	3	2.4	2	3	4	4	4	4	4	4	4	4	3.7	2	5	5	2	5	3	3.66667
2	2	1	1	1	3	4	4	1.8	2	1	4	2	2	1	3	3	2	3	2	3	3	3	3	2.46667	4	4	4	4	4	4	4	4	4	3	3.9	3	3	3	5	4	4	3.66667
2	2	1	2	1	4	3	4	1.6	3	2	1	3	5	2	2	1	3	3	2	2	3	2	2	2.4	4	3	3	3	2	4	3	4	4	4	3.4	4	1	4	5	4	5	3.83333
1	1	3	1	1	4	3	4	1.6	3	2	2	3	2	2	2	3	1	2	2	2	3	2	3	2.26667	4	4	4	3	4	4	4	4	4	4	3.9	3	4	4	5	5	2	3.83333
3	1	2	2	2	4	3	4	1.6	3	1	2	2	1	1	2	2	2	3	1	2	1	1	2	1.73333	4	4	4	4	4	1	4	4	4	4	3.7	2	5	5	4	5	4	4.16667
2	1	1	1	1	3	4	3	1.35	3	3	4	3	2	3	1	3	3	3	1	1	3	2	2	2.46667	4	4	4	4	4	4	4	4	4	4	4	4	2	4	4	3	5	3.66667
1	2	1	2	2	3	4	4	1.8	3	1	4	2	2	2	2	3	1	3	3	2	3	4	1	2.4	1	4	4	4	4	3	2	4	4	4	3.4	3	2	4	5	5	4	3.83333
2	2	2	1	2	4	4	4	2.4	4	4	1	1	1	3	2	1	1	2	1	1	2	5	1	2	4	4	4	4	4	4	4	4	3	4	3.9	4	5	5	5	4	5	4.66667
2	1	2	2	2	3	4	4	1.8	1	2	1	2	1	2	1	1	1	2	2	1	3	1	1	1.46667	4	3	3	2	3	4	3	4	3	4	3.3	4	4	5	4	5	4	4.33333
3	2	2	1	1	3	4	4	1.8	1	1	2	1	1	4	2	1	1	1	2	1	2	1	4	1.66667	4	4	4	4	2	4	4	4	4	2	3.6	4	5	4	4	4	1	3.66667
1	1	3	2	1	4	3	4	1.6	1	3	3	2	2	3	2	2	2	2	2	3	1	2	2	2.13333	4	4	2	4	4	4	4	1	4	4	3.5	3	3	5	4	4	3	3.66667
1	2	1	2	2	3	4	3	1.35	2	2	2	3	2	2	2	3	5	3	2	2	2	2	2	2.4	4	4	4	1	4	4	4	4	4	2	3.5	5	4	5	4	3	4	4.16667
3	1	1	2	1	4	3	4	1.6	2	2	2	1	2	2	2	2	1	3	4	2	3	3	3	2.26667	4	4	4	4	4	4	4	2	4	4	3.8	2	5	4	3	5	4	3.83333
1	1	1	1	2	3	4	3	1.35	3	2	3	2	3	2	2	2	3	2	2	2	3	1	3	2.33333	4	4	4	4	4	4	4	4	4	4	4	4	3	4	4	4	3	3.66667
3	1	2	1	2	3	4	4	1.8	1	1	1	1	2	2	2	3	2	1	1	2	3	2	2	1.73333	3	4	4	4	4	4	4	3	4	2	3.6	4	5	4	3	4	4	4
2	1	1	2	1	3	4	4	1.8	2	3	5	2	2	2	2	3	3	2	3	3	2	1	1	2.4	4	3	4	4	1	4	3	3	4	4	3.4	5	4	4	3	2	4	3.66667
2	1	1	1	2	4	4	3	1.8	2	2	2	2	4	4	5	1	2	2	1	1	3	2	4	2.46667	4	3	4	4	4	3	2	4	4	4	3.6	4	5	4	5	3	1	3.66667
1	1	3	2	2	3	4	3	1.35	1	2	2	2	1	2	2	2	3	1	2	4	1	2	1	1.86667	4	4	4	3	3	3	4	3	3	3	3.4	4	4	5	4	4	3	4
1	2	1	1	1	4	3	4	1.6	5	2	1	3	4	1	2	2	5	2	2	2	2	2	2	2.46667	1	3	3	3	3	4	4	4	4	4	3.3	4	5	4	5	3	5	4.33333
2	1	2	2	2	3	4	3	1.35	2	1	1	1	1	1	1	2	4	1	1	2	2	3	1	1.6	2	4	4	4	3	4	3	3	4	3	3.4	5	4	4	4	5	5	4.5
3	2	2	1	2	3	4	3	1.35	1	2	2	2	3	2	1	5	1	1	5	2	2	2	2	2.2	4	4	4	3	3	4	3	4	4	4	3.7	4	1	5	4	4	4	3.66667
1	1	3	2	1	4	4	4	2.4	5	1	1	2	1	1	4	2	1	1	1	4	2	2	3	2.06667	4	4	4	3	3	4	4	4	3	4	3.7	4	5	4	4	4	4	4.16667
1	1	3	2	2	4	4	3	1.8	1	1	5	1	2	2	2	1	2	1	2	1	4	1	2	1.86667	4	4	4	4	3	4	3	4	2	4	3.6	3	5	5	4	3	5	4.16667
3	2	1	2	1	3	4	3	1.35	4	2	3	2	2	2	2	1	2	2	2	2	1	2	3	2.13333	4	3	3	4	3	3	4	3	3	3	3.3	4	4	4	4	4	4	4
1	1	1	1	2	3	4	3	1.35	1	4	1	1	2	1	1	4	3	5	2	3	4	1	4	2.46667	1	4	4	4	3	4	4	3	4	4	3.5	2	5	5	5	4	3	4
2	1	2	1	1	4	4	3	1.8	1	1	2	1	2	2	2	2	4	2	2	3	4	2	2	2.13333	4	4	3	3	3	3	4	4	4	4	3.6	5	5	4	4	4	1	3.83333
1	2	2	2	1	4	4	4	2.4	1	1	5	2	1	2	1	2	1	2	2	2	1	1	2	1.73333	3	4	3	4	4	4	4	3	3	1	3.3	1	5	4	5	4	5	4
3	1	2	2	2	3	4	4	1.8	1	1	4	2	1	5	1	1	2	4	2	1	2	1	5	2.2	4	4	4	4	3	3	4	3	4	4	3.7	5	4	4	5	4	4	4.33333
3	1	1	2	1	4	4	4	2.4	2	2	2	2	3	3	1	2	2	3	2	3	2	3	3	2.33333	4	4	4	2	4	4	4	4	4	1	3.5	5	4	5	4	5	5	4.66667
2	2	2	1	1	3	4	4	1.8	2	2	2	3	2	2	4	5	2	2	2	3	2	1	2	2.4	4	4	2	2	4	4	4	1	4	4	3.3	5	4	4	4	4	1	3.66667
1	2	1	1	1	4	4	4	2.4	3	3	2	2	2	3	3	3	3	2	1	3	2	2	3	2.46667	4	4	4	2	4	1	3	4	4	4	3.4	4	4	4	4	3	3	3.66667
3	2	3	1	2	3	4	3	1.35	2	3	3	3	2	3	1	2	2	2	2	3	2	2	2	2.26667	4	3	4	3	3	3	3	3	3	4	3.3	3	3	4	5	4	4	3.83333
2	2	3	1	1	3	4	3	1.35	1	2	2	3	3	2	5	3	2	2	1	2	2	2	5	2.46667	4	3	3	3	3	4	4	4	3	3	3.4	4	5	4	4	5	5	4.5
2	1	1	2	1	4	3	4	1.6	5	3	1	2	2	3	3	2	2	2	2	2	1	3	4	2.46667	4	4	3	3	3	3	2	3	4	4	3.3	5	5	3	5	4	2	4
3	1	2	1	1	2	4	5	1.5	5	2	3	1	1	2	1	1	2	2	1	1	2	2	2	1.86667	4	4	4	3	4	4	4	3	4	3	3.7	4	4	3	5	5	4	4.16667
3	2	2	2	2	3	4	4	1.8	2	3	1	2	2	3	3	3	5	3	1	1	2	2	3	2.4	4	4	4	4	4	4	3	3	4	4	3.8	4	4	4	5	4	4	4.16667
1	1	3	1	2	4	4	4	2.4	3	3	3	3	3	1	4	2	2	1	2	2	2	2	3	2.4	4	4	4	4	3	2	4	3	3	3	3.4	4	4	4	4	3	4	3.83333
1	2	3	2	1	4	3	4	1.6	1	1	1	4	2	1	2	1	1	1	4	2	2	3	1	1.8	4	3	3	3	4	4	1	4	4	4	3.4	3	4	4	3	4	4	3.66667
2	1	3	2	1	4	4	3	1.8	3	1	3	2	4	5	3	1	2	2	2	2	3	2	2	2.46667	4	4	4	4	4	4	4	4	4	4	4	4	4	4	5	4	3	4
3	1	2	1	2	4	4	4	2.4	2	2	3	2	2	5	3	2	2	2	3	2	2	2	3	2.46667	4	4	2	4	4	4	4	4	4	4	3.8	4	4	4	4	4	4	4
1	2	1	2	1	3	4	3	1.35	2	1	2	1	1	4	3	4	3	2	3	2	2	1	4	2.33333	4	4	1	4	4	3	4	4	4	4	3.6	4	3	5	4	4	3	3.83333
1	2	3	1	2	3	4	3	1.35	2	4	3	3	1	1	2	3	3	2	3	2	2	2	3	2.4	1	4	4	3	3	4	4	3	3	4	3.3	3	4	4	3	4	4	3.66667
2	2	1	2	2	3	4	3	1.35	1	4	1	1	1	2	2	1	2	1	3	5	2	5	3	2.26667	3	4	4	3	3	3	3	4	4	4	3.5	3	4	4	4	5	4	4
1	2	2	1	2	3	4	4	1.8	5	1	1	2	2	4	2	2	2	2	4	1	1	1	2	2.13333	4	4	3	4	3	4	4	3	4	4	3.7	3	3	4	4	4	4	3.66667
2	2	1	1	1	3	4	3	1.35	3	2	2	3	2	3	2	3	2	2	3	3	2	3	2	2.46667	3	3	4	3	3	3	4	4	4	4	3.5	4	3	3	5	4	4	3.83333
1	2	1	2	2	4	3	4	1.6	1	2	2	1	2	1	1	5	2	2	4	2	1	1	2	1.93333	4	4	4	4	4	4	3	3	3	1	3.4	5	5	3	3	4	3	3.83333
1	2	1	1	1	4	3	4	1.6	4	4	2	2	1	2	1	1	4	1	2	2	4	2	2	2.26667	3	3	4	4	3	3	3	4	4	3	3.4	5	4	3	5	5	5	4.5
1	2	3	2	1	4	3	4	1.6	1	2	4	2	2	2	4	3	2	2	1	4	2	2	4	2.46667	4	4	2	4	4	4	4	4	4	4	3.8	4	4	5	5	4	4	4.33333
1	2	3	2	2	3	4	4	1.8	2	2	3	3	2	1	2	2	2	3	1	2	3	3	4	2.33333	4	4	3	4	4	3	4	4	4	2	3.6	4	4	3	5	3	4	3.83333
1	1	3	1	1	3	4	4	1.8	3	2	3	3	1	3	3	3	2	2	3	2	2	3	2	2.46667	4	3	4	4	4	4	2	3	4	4	3.6	5	4	5	5	5	4	4.66667
2	2	1	1	1	4	3	4	1.6	2	2	2	3	3	2	2	2	3	2	3	2	2	2	3	2.33333	4	4	4	3	4	4	4	4	3	4	3.8	5	5	5	4	4	4	4.5
3	1	1	2	2	4	3	4	1.6	2	2	2	3	1	4	2	3	1	2	3	1	2	1	5	2.26667	4	3	3	4	4	3	3	3	4	4	3.5	5	4	5	1	5	4	4
2	2	3	1	1	4	3	4	1.6	2	1	3	1	1	1	2	1	1	2	1	1	4	2	1	1.6	2	4	1	4	4	4	4	4	4	4	3.5	4	5	3	4	4	4	4
3	1	3	1	2	4	4	3	1.8	2	4	2	1	4	2	2	2	2	4	2	2	1	2	2	2.26667	4	4	4	4	4	4	4	4	4	4	4	5	4	1	4	5	4	3.83333
2	2	1	1	2	3	4	3	1.35	2	2	1	3	3	2	2	4	3	2	2	3	3	3	2	2.46667	4	4	3	3	4	3	3	4	3	4	3.5	4	4	5	4	5	4	4.33333
3	2	2	1	1	3	4	4	1.8	2	3	2	3	3	2	3	2	3	2	3	3	2	2	2	2.46667	3	3	4	4	3	4	4	1	4	4	3.4	2	5	5	5	2	5	4
1	2	1	2	2	4	3	4	1.6	1	2	4	3	3	4	3	2	3	4	2	2	2	2	2	2.6	4	4	4	4	4	4	4	4	4	4	4	3	4	4	5	5	3	4
3	1	2	1	1	3	4	4	1.8	3	2	3	2	3	2	2	3	4	5	5	1	2	1	2	2.66667	4	4	4	4	3	4	4	4	4	4	3.9	3	2	5	4	4	5	3.83333
3	2	1	1	1	3	4	4	1.8	1	2	5	2	3	3	2	2	5	2	4	2	2	2	3	2.66667	4	4	4	4	4	2	4	2	4	4	3.6	5	5	5	4	4	4	4.5
3	2	1	2	2	4	4	4	2.4	2	5	2	2	2	4	2	2	5	3	3	2	2	3	2	2.73333	4	4	3	3	4	4	3	4	2	4	3.5	4	4	1	4	5	5	3.83333
3	1	2	1	1	4	3	4	1.6	3	2	3	2	2	2	1	2	4	3	3	3	5	1	4	2.66667	1	4	4	4	2	4	4	4	4	4	3.5	5	5	2	4	4	4	4
1	2	1	2	1	4	3	4	1.6	5	4	3	2	2	3	3	1	5	2	4	3	1	2	2	2.8	4	4	4	4	4	4	4	4	4	4	4	4	4	3	3	4	4	3.66667
2	1	3	1	2	4	4	4	2.4	3	3	2	2	2	2	3	4	3	2	3	5	3	3	3	2.86667	1	3	3	4	4	4	3	4	4	4	3.4	5	5	2	4	5	1	3.66667
2	1	1	1	1	4	3	4	1.6	3	4	2	5	3	4	1	2	2	1	3	3	3	3	3	2.8	4	4	4	4	4	4	4	2	4	1	3.5	5	5	4	5	5	5	4.83333
1	1	2	2	1	4	3	4	1.6	4	3	4	1	5	2	2	2	3	4	2	2	2	2	2	2.66667	3	3	4	3	3	4	2	4	4	3	3.3	1	4	4	5	4	4	3.66667
1	2	1	1	1	3	4	4	1.8	2	3	3	1	2	3	3	2	2	5	3	3	2	2	2	2.53333	1	4	4	4	4	3	4	4	3	4	3.5	3	3	4	5	3	4	3.66667
3	1	1	2	1	4	4	4	2.4	2	1	3	1	2	3	3	2	2	3	3	3	4	4	2	2.53333	3	4	3	4	4	3	2	3	4	4	3.4	3	3	5	4	4	5	4
1	2	3	1	1	2	4	5	1.5	3	3	3	1	3	2	2	3	3	3	5	3	2	5	2	2.86667	4	4	4	4	2	3	4	4	4	4	3.7	5	4	3	4	3	4	3.83333
3	1	1	2	1	4	4	3	1.8	5	3	3	3	3	1	2	2	3	2	3	3	3	2	3	2.73333	4	4	4	4	4	4	4	4	4	3	3.9	4	4	4	5	3	3	3.83333
3	1	2	1	2	4	3	4	1.6	2	3	3	3	3	3	2	3	2	2	2	3	3	2	3	2.6	2	4	3	3	4	4	4	3	4	4	3.5	5	5	5	4	4	3	4.33333
3	1	3	1	1	4	4	3	1.8	3	2	2	2	2	3	3	2	4	2	4	3	5	3	2	2.8	4	4	3	4	4	4	4	4	4	4	3.9	5	5	5	3	2	3	3.83333
3	1	3	2	2	3	4	3	1.35	3	2	3	3	2	4	4	3	3	3	2	3	3	3	2	2.86667	4	4	3	3	3	4	3	3	4	4	3.5	5	3	5	3	3	3	3.66667
1	2	1	1	1	4	3	4	1.6	3	4	3	2	3	3	2	4	3	2	2	2	2	2	3	2.66667	4	3	4	3	2	4	4	4	3	3	3.4	2	4	2	5	4	5	3.66667
1	2	2	2	2	4	3	4	1.6	3	3	3	4	3	2	2	2	3	3	2	2	1	2	3	2.53333	1	4	3	4	4	4	4	2	3	4	3.3	4	4	1	4	4	4	3.5
3	1	3	1	1	4	4	3	1.8	2	5	2	4	2	5	1	3	2	2	3	3	2	3	2	2.73333	3	3	4	1	4	4	4	4	4	3	3.4	5	2	3	4	2	3	3.16667
2	2	1	2	2	3	4	3	1.35	3	2	2	4	2	2	2	2	4	3	2	3	2	4	3	2.66667	4	3	4	3	3	3	4	4	4	4	3.6	3	4	4	4	3	3	3.5
1	1	3	1	1	4	3	4	1.6	2	3	4	3	3	3	2	2	2	2	2	5	3	2	5	2.86667	4	4	3	4	4	4	4	3	3	4	3.7	4	4	3	3	3	4	3.5
2	2	1	2	1	4	3	4	1.6	3	2	3	3	2	4	2	3	2	2	2	4	3	2	1	2.53333	4	3	3	4	3	3	4	4	3	4	3.5	3	4	3	3	3	4	3.33333
1	1	3	2	2	3	4	3	1.35	3	3	2	2	3	4	2	2	4	2	3	4	2	3	2	2.73333	4	4	4	4	3	4	4	4	4	1	3.6	3	1	4	3	4	4	3.16667
3	2	2	1	2	4	3	4	1.6	4	2	3	3	3	2	3	3	3	2	5	1	3	3	1	2.73333	4	4	4	4	4	4	4	4	3	1	3.6	2	3	3	5	4	4	3.5
1	2	2	1	1	3	4	4	1.8	3	3	3	2	2	2	3	3	4	2	3	2	2	3	3	2.66667	4	4	4	4	3	3	4	3	4	1	3.4	3	3	4	4	4	3	3.5
3	2	3	1	2	3	4	3	1.35	2	2	3	3	2	3	5	3	2	1	3	3	5	2	3	2.8	4	4	4	4	4	4	4	4	4	4	4	3	3	3	4	4	2	3.16667
1	2	2	1	1	3	4	4	1.8	3	2	3	1	2	3	2	5	3	2	2	2	2	3	3	2.53333	4	3	4	4	3	4	4	2	3	2	3.3	5	3	5	2	3	2	3.33333
1	2	3	1	2	3	3	5	1.5	2	3	3	5	3	2	3	2	2	3	2	4	2	3	2	2.73333	4	4	4	3	3	4	4	3	3	4	3.6	3	4	3	3	4	3	3.33333
3	1	3	1	1	3	4	3	1.35	2	2	3	3	3	2	4	2	2	3	3	3	3	3	2	2.66667	1	4	4	4	4	4	4	4	4	4	3.7	3	3	3	3	3	5	3.33333
1	2	2	1	2	4	4	4	2.4	4	5	2	2	2	3	3	2	2	3	2	5	3	2	3	2.86667	4	4	1	4	4	4	4	4	2	4	3.5	3	3	4	4	1	4	3.16667
1	1	2	2	1	4	3	4	1.6	3	3	2	3	2	3	3	2	3	3	2	3	3	2	3	2.66667	4	3	3	4	4	4	4	3	4	2	3.5	4	3	3	3	4	4	3.5
1	2	2	2	1	3	4	3	1.35	5	3	4	3	3	4	3	5	1	3	1	2	2	1	2	2.8	4	4	3	3	3	3	4	3	3	4	3.4	3	3	4	3	3	3	3.16667
2	1	3	1	2	4	4	3	1.8	3	2	3	2	2	3	2	2	2	3	4	2	2	3	3	2.53333	4	3	4	1	4	3	3	4	3	4	3.3	3	3	2	4	3	4	3.16667
2	2	2	1	2	4	3	4	1.6	3	4	3	4	4	3	1	1	3	3	2	3	3	3	3	2.86667	4	4	4	2	3	4	4	3	4	3	3.5	3	4	3	4	3	4	3.5
3	2	3	2	2	4	4	4	2.4	3	5	2	2	2	2	3	3	3	3	2	2	3	1	3	2.6	4	4	4	2	4	4	1	4	4	4	3.5	4	3	4	3	2	3	3.16667
2	2	3	2	2	4	3	4	1.6	2	3	3	2	3	4	2	4	4	2	2	3	2	2	5	2.86667	4	4	4	4	4	4	4	4	2	4	3.8	4	3	3	3	3	3	3.16667
3	2	1	2	1	4	3	4	1.6	5	2	2	3	3	3	2	3	2	2	3	3	3	4	3	2.86667	3	3	4	4	4	4	4	4	2	3	3.5	5	3	3	2	3	3	3.16667
1	1	3	1	2	4	3	4	1.6	3	3	3	2	3	3	2	3	2	1	2	4	3	2	2	2.53333	4	4	4	4	4	3	4	4	4	4	3.9	5	2	3	4	5	2	3.5
3	2	2	2	2	4	3	4	1.6	2	2	3	3	2	2	3	2	2	3	3	3	5	3	3	2.73333	4	4	1	4	4	4	4	4	1	3	3.3	3	4	4	4	3	3	3.5
3	2	1	1	2	4	3	4	1.6	3	3	2	3	3	3	2	1	3	3	3	5	1	2	2	2.6	4	4	4	4	4	4	4	4	4	4	4	3	4	3	4	3	4	3.5
2	2	2	2	2	3	4	4	1.8	2	3	4	3	3	2	2	2	2	4	3	3	3	2	1	2.6	2	4	4	4	4	2	4	4	4	4	3.6	3	4	3	3	3	4	3.33333
2	2	1	1	1	4	4	4	2.4	5	3	4	1	3	5	1	3	2	2	3	2	3	3	3	2.86667	1	4	4	4	1	4	3	4	4	4	3.3	3	3	4	3	2	4	3.16667
1	2	2	2	2	4	3	4	1.6	3	4	2	2	3	3	2	2	2	2	2	5	4	2	4	2.8	3	3	3	4	4	4	4	4	2	4	3.5	3	3	3	5	4	3	3.5
2	2	1	1	2	4	4	4	2.4	3	1	3	4	3	3	4	3	3	3	5	1	3	1	2	2.8	4	3	3	3	4	3	3	3	3	4	3.3	1	5	4	1	4	5	3.33333
1	2	1	2	1	4	3	4	1.6	1	3	3	3	4	3	3	2	1	3	3	4	3	3	2	2.73333	4	3	4	3	4	4	3	3	4	1	3.3	3	3	3	4	4	4	3.5
1	2	2	1	2	4	4	3	1.8	1	3	2	2	5	3	3	3	4	2	3	2	3	3	4	2.86667	4	4	3	3	4	4	3	2	3	4	3.4	3	4	4	4	4	2	3.5
3	2	2	1	2	4	3	4	1.6	3	2	2	3	3	3	2	2	3	3	2	3	3	2	2	2.53333	4	1	4	4	3	4	3	4	3	3	3.3	3	3	4	3	4	4	3.5
2	1	2	1	1	3	4	3	1.35	2	3	5	3	2	2	3	3	3	2	3	3	2	3	4	2.86667	4	4	2	3	4	4	4	4	3	4	3.6	5	3	3	1	5	4	3.5
1	1	2	1	2	4	3	4	1.6	3	2	2	3	5	2	3	3	2	1	3	3	2	3	4	2.73333	2	4	4	4	4	4	4	4	4	4	3.8	4	3	2	3	4	4	3.33333
2	1	1	1	1	4	4	4	2.4	1	2	3	4	1	2	1	3	3	5	4	3	3	4	4	2.86667	3	4	3	3	4	3	3	4	4	4	3.5	4	4	2	2	4	5	3.5
3	1	2	1	1	3	4	3	1.35	1	2	2	3	4	2	4	4	3	5	3	2	1	3	3	2.8	4	4	3	2	3	4	3	3	3	4	3.3	3	4	3	3	3	4	3.33333
1	1	3	2	2	4	4	3	1.8	2	2	4	5	3	4	2	2	3	1	3	2	3	3	3	2.8	4	3	3	4	4	4	4	4	3	4	3.7	3	3	4	3	5	3	3.5
2	1	1	1	1	4	4	3	1.8	1	3	2	2	2	3	3	4	3	3	2	4	3	2	3	2.66667	4	2	4	4	4	4	4	1	4	4	3.5	3	5	3	4	4	2	3.5
1	2	2	1	2	3	4	3	1.35	3	2	2	2	2	3	2	1	4	2	3	2	3	4	3	2.53333	4	3	4	4	3	4	3	3	4	3	3.5	2	1	5	5	4	4	3.5
2	1	3	2	2	4	4	3	1.8	3	2	2	2	2	2	3	2	5	3	3	1	3	3	3	2.6	4	3	4	4	4	3	3	1	4	3	3.3	4	3	3	4	4	3	3.5
1	1	1	1	1	4	3	4	1.6	2	3	2	2	2	2	3	2	2	3	3	3	3	5	2	2.6	4	3	2	4	4	4	3	3	4	4	3.5	4	4	2	4	5	1	3.33333
2	2	1	1	2	4	3	4	1.6	3	3	3	2	3	3	3	2	3	2	3	5	2	2	2	2.73333	3	4	1	3	3	3	4	4	4	4	3.3	3	4	3	4	4	3	3.5
2	1	1	2	2	5	3	5	2.5	3	3	3	4	2	2	3	2	3	3	3	1	3	3	3	2.73333	4	4	4	4	2	3	4	4	1	4	3.4	5	1	3	5	4	2	3.33333
1	1	1	1	2	3	4	3	1.35	3	3	2	3	4	2	3	2	4	3	2	2	2	2	4	2.73333	3	3	4	3	4	3	3	3	4	4	3.4	3	3	3	3	4	3	3.16667
1	2	2	2	2	4	3	4	1.6	2	1	5	3	5	1	2	2	5	2	1	5	4	2	2	2.8	3	1	2	3	3	3	3	3	2	4	2.7	1	4	4	5	3	4	3.5
3	1	2	1	1	4	3	4	1.6	1	1	2	2	5	5	1	2	5	1	5	3	1	3	1	2.53333	4	4	3	1	3	2	3	2	3	3	2.8	3	3	3	3	4	3	3.16667
1	1	1	2	1	4	3	4	1.6	3	3	3	4	5	2	1	5	3	2	2	2	2	2	2	2.73333	3	4	3	2	2	1	4	3	4	3	2.9	4	2	4	4	3	4	3.5
1	2	1	1	2	3	4	4	1.8	3	3	4	2	2	2	3	3	5	3	1	2	3	2	2	2.66667	3	3	4	2	2	4	2	4	2	3	2.9	4	3	3	4	4	3	3.5
3	2	3	2	2	3	4	3	1.35	3	2	3	2	3	3	3	3	4	3	2	4	2	3	3	2.86667	4	4	4	4	3	2	4	1	4	2	3.2	3	4	4	4	3	3	3.5
3	2	1	1	1	4	3	4	1.6	1	2	2	1	2	3	3	4	2	3	1	2	4	3	5	2.53333	3	3	4	3	2	3	3	1	3	2	2.7	3	4	4	3	4	3	3.5
2	1	3	2	1	4	3	4	1.6	3	2	2	4	2	2	3	3	2	2	2	2	3	3	3	2.53333	4	4	3	3	3	4	4	1	1	3	3	4	1	4	4	4	4	3.5
1	1	2	1	1	3	4	4	1.8	3	5	2	3	2	2	2	3	2	5	2	2	5	1	3	2.8	4	3	4	4	3	3	2	3	2	2	3	2	4	5	5	4	1	3.5
3	2	2	1	2	4	3	4	1.6	2	3	1	3	2	3	2	3	3	2	4	4	3	3	3	2.73333	2	3	4	2	2	2	4	3	2	4	2.8	3	4	4	3	3	4	3.5
2	1	2	1	1	3	4	4	1.8	3	3	4	2	4	3	2	2	2	2	2	2	3	2	4	2.66667	4	4	4	1	3	4	2	4	4	2	3.2	3	2	3	3	4	4	3.16667
1	1	3	1	1	3	4	3	1.35	5	3	3	2	2	4	3	2	2	3	3	2	2	3	1	2.66667	4	3	3	3	4	2	3	1	3	4	3	4	3	1	5	3	3	3.16667
3	2	2	2	2	3	4	4	1.8	2	4	3	4	3	3	3	2	2	2	2	4	3	3	2	2.8	3	3	2	3	3	3	4	4	4	1	3	2	5	1	4	4	5	3.5
1	1	3	1	1	2	5	5	2	2	3	2	2	3	3	5	2	2	1	5	3	3	2	5	2.86667	1	4	2	2	4	3	3	4	2	3	2.8	3	3	4	3	4	3	3.33333
2	1	3	2	2	3	4	5	2.25	2	2	2	3	3	3	2	4	1	2	5	3	2	3	4	2.73333	1	3	4	4	3	3	4	2	3	4	3.1	4	4	3	4	3	3	3.5
2	2	1	1	2	4	3	4	1.6	3	2	4	5	2	3	2	1	3	3	1	3	2	3	2	2.6	3	4	1	4	4	1	3	4	4	4	3.2	4	4	1	1	5	5	3.33333
2	1	1	1	1	4	4	4	2.4	2	3	3	2	2	2	3	3	3	4	2	4	2	3	3	2.73333	1	3	3	3	3	3	4	2	2	3	2.7	4	2	4	3	4	2	3.16667
1	1	1	1	2	4	4	4	2.4	5	3	3	3	3	3	3	2	3	1	3	2	2	2	3	2.73333	1	4	3	2	3	4	3	4	3	3	3	3	4	4	4	3	3	3.5
3	1	3	1	2	4	3	4	1.6	4	3	3	2	3	3	3	2	2	3	2	2	2	2	2	2.53333	4	4	1	4	3	1	1	3	4	4	2.9	2	2	5	3	3	4	3.16667
1	2	3	1	1	3	4	3	1.35	4	3	2	3	3	3	3	2	3	3	3	1	2	2	2	2.6	3	2	4	4	3	3	3	3	3	4	3.2	3	4	4	1	3	4	3.16667
3	2	2	2	2	4	4	4	2.4	3	3	3	3	3	4	2	2	4	2	3	3	2	2	3	2.8	4	4	3	2	4	2	1	4	4	4	3.2	2	4	4	3	3	4	3.33333
1	2	3	1	1	3	4	3	1.35	3	2	3	3	5	2	3	3	2	2	3	2	2	3	3	2.73333	3	4	3	3	4	2	1	4	3	4	3.1	3	3	3	2	4	4	3.16667
3	2	1	1	1	3	4	3	1.35	4	2	4	2	3	2	2	3	2	5	2	3	2	3	3	2.8	1	4	4	3	3	3	3	3	4	4	3.2	5	1	2	3	5	5	3.5
2	1	2	1	2	4	4	4	2.4	4	3	2	3	2	3	2	5	1	2	2	3	2	3	3	2.66667	2	1	3	3	3	4	4	4	3	4	3.1	1	4	4	4	3	5	3.5
3	2	1	1	1	3	4	3	1.35	3	3	2	3	2	2	3	3	5	2	2	2	2	3	4	2.73333	3	4	1	2	3	4	3	3	4	4	3.1	5	4	2	1	4	5	3.5
3	2	1	2	2	4	3	4	1.6	2	3	1	3	3	3	3	2	3	3	3	1	2	5	1	2.53333	4	1	3	4	3	3	4	4	3	3	3.2	4	3	4	2	3	4	3.33333
1	2	3	2	1	3	4	4	1.8	3	2	5	3	5	1	4	2	3	2	2	3	3	2	3	2.86667	3	2	4	2	4	3	3	4	4	3	3.2	2	3	3	4	4	3	3.16667
2	2	1	1	2	3	4	3	1.35	2	2	2	5	2	2	2	5	2	2	5	2	5	2	3	2.86667	4	3	3	4	3	1	4	3	3	2	3	4	5	4	1	5	1	3.33333
2	2	3	1	1	4	4	4	2.4	2	1	2	2	2	3	3	2	3	4	2	5	2	3	3	2.6	1	4	4	3	3	3	4	4	3	3	3.2	4	2	3	4	2	4	3.16667
3	2	2	2	2	4	3	4	1.6	3	3	2	2	5	3	2	3	2	2	4	5	1	3	3	2.86667	3	2	2	1	4	4	3	2	4	2	2.7	3	3	4	4	4	3	3.5
3	2	3	1	1	4	4	3	1.8	3	2	3	2	2	2	2	2	4	2	4	3	2	3	3	2.6	3	2	1	3	2	3	2	3	4	4	2.7	4	4	4	4	3	2	3.5
2	2	3	1	2	4	3	4	1.6	3	3	4	3	1	4	4	4	4	1	3	1	4	3	1	2.86667	2	3	4	3	3	3	4	3	4	3	3.2	4	3	3	3	5	2	3.33333
2	1	2	1	2	4	4	4	2.4	3	2	3	3	2	3	2	4	2	2	3	2	2	2	3	2.53333	3	4	4	4	2	3	1	4	1	3	2.9	4	3	3	4	3	3	3.33333
2	1	2	2	2	3	4	4	1.8	3	3	3	2	3	3	5	2	2	3	2	3	3	2	1	2.66667	4	4	1	3	3	3	3	3	4	4	3.2	5	4	5	3	3	1	3.5
1	2	1	1	2	3	4	4	1.8	3	3	4	3	2	3	2	2	3	2	3	3	2	2	2	2.6	2	3	1	1	4	2	4	4	2	4	2.7	2	3	3	3	4	4	3.16667
1	2	1	1	2	4	4	4	2.4	2	2	2	2	2	3	2	2	3	4	3	5	2	4	1	2.6	3	3	2	3	4	3	2	2	3	2	2.7	1	3	4	5	3	3	3.16667
1	1	2	2	2	3	4	4	1.8	2	3	3	2	2	3	3	2	2	3	3	4	3	2	3	2.66667	3	2	2	2	2	3	3	4	3	4	2.8	3	4	3	3	3	4	3.33333
1	1	2	1	1	3	4	3	1.35	3	3	4	1	4	4	3	4	1	3	2	3	3	3	1	2.8	3	4	3	1	3	3	3	3	4	2	2.9	4	3	4	3	3	3	3.33333
3	1	1	1	1	5	3	5	2.5	2	3	5	3	1	4	3	3	2	2	2	2	2	2	3	2.6	4	3	3	4	1	3	4	1	3	4	3	4	4	4	1	4	4	3.5
1	2	1	1	2	3	4	4	1.8	2	2	5	2	4	2	3	3	2	3	1	2	2	3	2	2.53333	4	1	4	3	3	4	3	4	3	2	3.1	3	4	3	4	4	2	3.33333
3	1	2	2	1	4	3	4	1.6	3	2	2	3	3	4	4	3	2	3	3	4	2	2	3	2.86667	3	3	4	4	3	3	4	3	3	1	3.1	4	3	4	3	4	1	3.16667
1	1	1	2	2	4	4	3	1.8	2	3	3	3	2	3	1	2	5	2	3	5	3	2	2	2.73333	3	3	4	2	3	2	4	1	3	2	2.7	4	4	3	2	2	4	3.16667
3	1	1	2	2	3	4	3	1.35	2	3	2	5	4	2	2	3	2	2	2	3	2	5	1	2.66667	2	4	4	4	4	3	2	2	2	2	2.9	2	3	4	4	4	2	3.16667
2	1	1	1	1	4	4	3	1.8	3	2	3	2	5	2	3	2	3	2	3	3	2	2	1	2.53333	2	4	2	4	2	1	3	4	3	4	2.9	4	3	3	3	5	3	3.5
2	1	1	1	2	5	4	3	2.25	4	3	4	4	3	1	1	4	4	3	1	3	4	3	1	2.86667	4	3	4	1	4	3	3	4	3	3	3.2	3	1	2	4	4	5	3.16667
3	2	1	1	1	4	3	4	1.6	3	2	1	3	3	1	4	1	4	4	3	3	3	5	3	2.86667	4	3	2	2	3	3	3	3	4	2	2.9	4	4	4	4	2	3	3.5
1	1	1	1	1	3	4	4	1.8	3	2	3	4	2	2	3	5	4	2	3	3	2	3	2	2.86667	3	3	3	2	4	4	3	4	3	3	3.2	2	4	5	2	4	4	3.5
1	2	2	2	1	4	3	4	1.6	3	3	2	3	2	4	2	3	3	3	3	4	3	2	2	2.8	3	3	1	3	3	4	3	2	4	4	3	1	4	3	4	3	4	3.16667
3	2	2	1	2	3	4	4	1.8	2	3	2	3	3	4	2	3	2	3	2	1	2	3	4	2.6	2	3	4	2	2	3	2	3	4	2	2.7	4	3	4	3	3	3	3.33333
3	2	1	1	2	2	5	5	2	2	5	2	3	3	2	3	3	1	4	4	3	2	3	2	2.8	4	3	3	2	4	4	3	1	4	3	3.1	4	4	3	2	4	4	3.5
1	1	2	1	1	3	4	4	1.8	1	2	3	3	3	2	2	3	3	3	4	2	4	2	3	2.66667	3	2	2	3	2	4	3	4	2	2	2.7	4	4	3	4	3	3	3.5
3	1	2	1	1	3	4	3	1.35	2	2	4	2	3	3	2	3	2	3	3	2	4	3	3	2.73333	4	4	4	4	4	1	4	4	1	1	3.1	2	2	4	3	4	5	3.33333
1	1	3	2	2	4	4	4	2.4	3	2	2	4	2	2	3	5	2	3	2	3	3	3	2	2.73333	3	2	4	4	3	2	3	3	2	2	2.8	2	3	3	4	4	4	3.33333
3	2	1	1	1	4	4	4	2.4	2	1	2	2	3	2	2	3	5	4	3	2	4	2	3	2.66667	3	3	3	3	4	3	3	4	3	3	3.2	4	4	4	3	3	2	3.33333
1	1	3	2	1	4	3	4	1.6	2	5	2	3	4	3	2	2	2	1	2	3	3	3	2	2.6	3	2	3	2	3	3	2	2	4	3	2.7	2	5	4	3	3	3	3.33333
2	1	1	1	2	4	4	3	1.8	3	2	2	2	5	3	2	2	2	2	4	3	3	3	3	2.73333	4	1	2	4	3	4	4	1	3	4	3	3	3	4	4	4	3	3.5
2	1	3	2	2	3	4	3	1.35	4	3	3	2	2	2	2	2	2	3	2	3	3	3	3	2.6	3	3	2	3	3	2	1	4	4	2	2.7	3	2	4	5	3	4	3.5
3	2	2	2	2	3	4	4	1.8	3	1	3	3	1	3	2	2	3	5	4	2	2	3	2	2.6	3	3	3	3	4	4	3	3	3	1	3	4	4	4	3	3	3	3.5
1	1	2	2	1	4	4	3	1.8	2	2	4	1	2	5	4	2	2	3	2	3	1	2	3	2.53333	3	4	3	3	1	3	3	4	3	4	3.1	1	4	2	5	4	3	3.16667
1	2	2	2	2	3	4	3	1.35	3	2	5	1	2	3	2	3	3	2	2	3	3	2	3	2.6	2	2	3	4	3	3	4	3	2	2	2.8	3	4	4	4	1	3	3.16667
2	1	1	1	1	4	4	3	1.8	3	3	2	5	2	3	3	3	3	3	2	3	1	2	2	2.66667	3	4	3	4	3	3	3	3	3	3	3.2	3	3	4	3	4	3	3.33333
2	1	2	2	2	4	3	4	1.6	3	4	2	2	3	3	3	2	2	5	3	3	2	2	1	2.66667	3	2	3	4	3	3	3	3	3	3	3	3	3	4	4	3	4	3.5
3	2	2	2	2	3	4	3	1.35	3	4	3	3	3	2	1	2	3	3	3	2	3	3	2	2.66667	3	2	3	3	2	2	2	3	4	3	2.7	3	4	4	3	4	3	3.5
2	1	2	1	2	4	3	4	1.6	2	5	3	3	3	1	2	4	3	3	4	3	2	1	3	2.8	4	1	4	4	3	2	3	4	3	3	3.1	5	2	5	3	3	2	3.33333
1	1	1	2	1	3	4	3	1.35	3	2	2	1	3	3	3	3	3	3	2	3	2	3	2	2.53333	3	4	2	3	4	1	4	1	2	4	2.8	4	2	3	4	3	3	3.16667
3	2	2	2	2	3	4	4	1.8	2	2	2	2	3	2	2	3	4	2	2	3	2	3	4	2.53333	3	3	4	4	3	3	4	3	4	1	3.2	3	1	5	4	4	2	3.16667
3	2	2	1	1	4	3	4	1.6	2	2	3	3	4	3	2	5	5	3	2	2	3	2	2	2.86667	4	3	2	3	2	3	3	4	2	4	3	1	4	3	4	4	4	3.33333
2	1	1	1	2	2	3	3	0.6	3	3	3	4	1	3	2	3	2	2	2	2	3	4	2	2.6	3	4	4	4	3	1	3	4	3	3	3.2	4	4	2	3	4	3	3.33333
3	1	2	2	2	3	3	2	0.6	2	5	3	3	3	5	2	3	2	2	3	3	1	2	2	2.73333	3	4	4	3	2	2	4	4	3	1	3	3	4	4	3	3	4	3.5
3	2	3	1	2	3	3	3	0.9	3	5	3	3	2	2	3	2	3	3	2	2	3	2	4	2.8	3	3	4	2	2	4	1	3	3	2	2.7	4	4	3	3	3	4	3.5
2	1	3	2	2	3	3	2	0.6	4	3	3	4	3	2	2	3	3	3	2	2	2	3	3	2.8	3	1	3	4	4	3	1	4	3	4	3	3	3	2	2	4	5	3.16667
1	2	1	1	2	3	3	2	0.6	3	2	3	4	3	3	2	2	3	3	3	2	3	3	3	2.8	2	3	3	4	3	3	4	4	3	3	3.2	4	4	4	3	2	3	3.33333
2	1	2	2	1	2	3	2	0.4	3	4	4	3	2	2	2	1	4	5	3	2	1	2	2	2.66667	3	3	3	3	3	2	4	4	2	3	3	1	5	4	4	2	4	3.33333
1	2	2	1	2	3	3	4	1.2	2	2	5	3	1	2	1	5	2	4	2	2	3	3	5	2.8	1	2	3	4	3	4	4	3	4	4	3.2	3	4	3	3	3	4	3.33333
2	2	1	2	2	3	3	3	0.9	2	2	2	2	4	4	1	5	2	2	2	3	5	1	2	2.6	1	3	4	3	4	3	3	4	3	4	3.2	5	3	3	4	1	3	3.16667
1	1	3	2	2	4	2	3	0.6	2	2	3	2	2	4	3	2	3	3	5	2	4	3	2	2.8	1	3	3	2	4	3	4	3	2	4	2.9	3	1	3	4	4	4	3.16667
1	1	1	1	1	3	3	4	1.2	3	2	2	1	4	3	2	3	2	3	2	2	3	4	2	2.53333	4	1	4	4	3	2	4	3	4	3	3.2	3	4	1	4	5	3	3.33333
2	2	2	2	2	2	3	2	0.4	3	4	3	4	2	2	3	2	3	2	3	1	3	3	3	2.73333	2	2	4	1	4	4	4	4	4	1	3	4	2	4	3	3	3	3.16667
1	1	2	1	1	3	3	4	1.2	2	1	5	1	3	3	2	3	3	2	3	3	3	2	3	2.6	3	3	3	3	3	4	4	3	2	3	3.1	4	1	3	4	3	4	3.16667
3	1	3	2	2	2	3	3	0.6	3	2	2	2	3	3	2	5	2	4	5	2	2	4	2	2.86667	3	4	4	4	1	3	3	3	4	1	3	3	2	4	3	2	5	3.16667
3	1	1	1	1	1	5	3	0.6	1	3	1	5	3	2	3	5	1	4	2	4	1	2	2	2.6	3	1	3	2	3	2	4	3	3	4	2.8	3	4	4	1	4	4	3.33333
1	1	1	2	2	2	3	2	0.4	2	2	2	3	2	3	3	3	2	3	4	3	4	2	3	2.73333	4	3	4	3	1	1	3	4	4	4	3.1	3	3	3	4	4	3	3.33333
3	1	3	2	1	3	3	3	0.9	2	3	2	2	2	1	3	3	4	3	3	5	3	2	5	2.86667	3	3	4	2	4	2	3	3	3	3	3	3	4	3	3	4	4	3.5
1	1	2	1	1	3	3	3	0.9	3	2	2	2	3	2	5	3	5	3	3	2	2	2	2	2.73333	3	3	4	4	4	3	1	3	3	1	2.9	4	4	2	2	4	4	3.33333
2	2	2	1	2	3	3	2	0.6	2	3	1	3	2	4	3	4	2	2	3	1	3	2	3	2.53333	3	2	3	1	2	4	3	4	2	3	2.7	4	2	4	3	2	5	3.33333
3	1	2	2	2	2	3	3	0.6	2	3	5	3	3	3	3	2	2	3	3	2	2	2	3	2.73333	3	3	4	2	3	2	2	3	3	2	2.7	3	4	3	1	4	4	3.16667
2	2	3	1	2	2	3	2	0.4	2	2	3	2	1	3	3	2	3	3	3	3	2	3	3	2.53333	4	3	1	3	3	3	3	3	3	4	3	5	4	2	3	4	3	3.5
3	2	3	2	1	4	3	3	1.2	3	3	2	2	3	5	3	2	2	2	2	4	3	2	2	2.66667	3	2	3	4	3	2	2	3	2	3	2.7	3	3	4	4	3	3	3.33333
3	2	3	2	1	3	3	4	1.2	5	2	3	3	2	2	2	2	3	2	3	2	3	5	3	2.8	4	3	2	2	3	4	1	2	3	4	2.8	3	3	4	3	3	4	3.33333
2	2	2	1	1	3	3	4	1.2	2	2	5	3	2	2	2	2	3	2	2	2	4	4	3	2.66667	3	4	2	3	1	3	4	3	3	3	2.9	4	2	2	2	4	5	3.16667
3	1	2	2	2	2	3	2	0.4	3	3	2	5	4	3	1	1	4	2	3	2	2	1	2	2.53333	1	4	1	3	4	3	2	4	4	3	2.9	3	4	2	3	5	3	3.33333
2	1	3	1	1	3	2	3	0.45	2	2	2	3	5	3	3	3	3	3	2	2	1	2	3	2.6	1	4	4	4	4	4	1	4	4	1	3.1	3	3	5	4	2	4	3.5
1	1	2	2	2	3	3	3	0.9	2	3	2	3	2	2	4	2	3	3	3	2	3	2	4	2.66667	3	1	3	4	4	3	3	3	4	3	3.1	5	3	4	4	3	1	3.33333
3	1	1	1	1	1	3	5	0.5	3	2	5	3	3	1	2	3	2	2	3	2	2	5	3	2.73333	2	4	2	3	4	1	4	4	4	4	3.2	2	3	2	3	4	5	3.16667
3	2	2	1	1	3	3	4	1.2	3	2	3	3	3	2	1	2	3	2	5	3	2	5	2	2.73333	3	3	3	3	4	4	4	3	3	2	3.2	3	4	4	3	3	4	3.5
3	1	3	1	1	3	3	3	0.9	3	2	4	2	3	1	3	3	5	2	3	4	2	2	3	2.8	3	4	3	3	4	4	3	1	4	3	3.2	3	3	4	4	3	4	3.5
2	2	2	1	2	4	3	1	0.4	3	3	3	2	2	3	3	3	1	3	3	2	2	3	3	2.6	3	3	3	4	4	3	2	2	4	4	3.2	4	4	2	5	5	1	3.5
2	1	3	1	2	2	3	3	0.6	3	4	5	3	1	2	2	3	2	5	3	2	2	2	4	2.86667	3	3	3	2	2	1	4	3	2	4	2.7	3	4	4	3	4	3	3.5
2	2	1	2	1	3	3	4	1.2	2	2	3	2	3	2	2	4	3	2	2	2	2	4	5	2.66667	4	2	4	1	3	3	3	4	2	4	3	3	4	3	3	3	3	3.16667
2	2	2	2	1	4	3	3	1.2	2	3	2	3	2	5	2	2	3	2	3	3	2	2	5	2.73333	3	3	3	4	3	3	2	3	2	3	2.9	3	4	3	4	3	3	3.33333
1	2	2	2	2	3	3	4	1.2	2	2	3	3	3	1	5	2	3	2	2	2	2	2	5	2.6	2	3	4	3	4	2	2	3	2	3	2.8	3	4	4	3	4	3	3.5
2	1	3	2	1	3	3	4	1.2	1	5	2	2	4	2	3	3	2	2	5	2	2	2	3	2.66667	4	2	4	3	4	3	3	3	3	1	3	3	5	1	1	4	5	3.16667
3	1	3	2	2	3	3	4	1.2	3	2	4	5	2	2	3	3	2	5	2	3	1	3	3	2.86667	4	2	2	3	2	2	2	3	3	4	2.7	5	4	2	1	5	4	3.5
3	2	2	2	2	2	3	3	0.6	2	3	5	2	5	1	2	3	2	4	2	2	3	3	4	2.86667	2	3	3	4	3	3	3	4	3	2	3	5	2	5	3	2	3	3.33333
2	2	3	1	1	4	3	3	1.2	3	1	5	2	3	3	3	5	2	3	1	2	2	5	2	2.8	4	4	4	3	3	3	4	1	3	2	3.1	5	2	3	3	3	3	3.16667
3	1	1	2	1	2	3	3	0.6	2	3	5	2	2	1	1	5	3	3	3	2	3	2	2	2.6	2	2	4	2	3	3	4	4	3	3	3	2	5	3	5	3	3	3.5
1	2	1	2	2	3	3	4	1.2	2	2	2	3	2	1	2	3	3	3	5	2	3	3	4	2.66667	2	4	2	3	2	3	3	2	4	3	2.8	2	3	3	3	3	5	3.16667
1	1	3	2	1	3	2	3	0.45	3	2	3	3	3	1	3	4	3	2	2	2	2	3	3	2.6	2	3	4	2	4	3	4	3	4	2	3.1	1	4	4	4	3	4	3.33333
3	1	2	1	1	2	3	3	0.6	2	3	3	2	2	3	2	2	2	3	3	2	3	3	3	2.53333	2	3	3	4	3	4	4	3	4	2	3.2	3	3	4	4	3	4	3.5
3	1	2	1	2	2	3	2	0.4	5	3	2	2	2	3	3	3	1	2	3	1	3	3	3	2.6	3	3	1	3	3	4	2	4	4	4	3.1	3	3	4	2	4	4	3.33333
3	1	1	1	2	3	3	3	0.9	2	2	3	2	2	3	5	3	2	3	1	5	3	1	2	2.6	3	4	3	3	3	3	3	4	4	2	3.2	2	5	3	3	3	3	3.16667
2	1	1	2	1	4	3	3	1.2	3	3	1	3	2	3	2	3	2	3	3	3	5	2	3	2.73333	4	3	3	4	3	1	4	3	4	3	3.2	4	5	3	1	5	3	3.5
1	1	3	1	2	3	3	3	0.9	2	2	3	3	3	4	2	3	2	3	3	2	2	3	3	2.66667	4	2	3	4	2	2	1	4	3	3	2.8	2	5	5	4	4	1	3.5
1	2	2	1	1	3	3	3	0.9	3	3	2	2	2	2	4	3	4	3	3	3	3	2	2	2.73333	3	3	2	4	3	3	3	3	3	3	3	1	5	5	2	1	5	3.16667
1	2	1	2	2	3	3	4	1.2	1	2	2	3	2	3	3	3	2	3	3	2	2	3	4	2.53333	3	3	2	3	3	3	3	4	2	2	2.8	3	4	4	3	3	4	3.5
3	1	3	2	1	3	3	3	0.9	2	5	2	2	3	2	2	4	2	3	4	1	2	3	2	2.6	4	4	3	3	3	2	3	3	2	1	2.8	4	4	1	2	4	4	3.16667
2	1	3	1	1	3	3	4	1.2	3	2	2	2	2	2	2	3	2	5	3	3	3	4	2	2.66667	1	1	4	4	4	4	3	4	4	2	3.1	5	4	3	4	4	1	3.5
1	1	2	1	1	2	3	3	0.6	4	3	2	3	2	2	3	2	1	2	3	2	5	2	3	2.6	3	4	3	2	4	4	1	3	3	4	3.1	3	4	5	4	1	3	3.33333
3	1	3	2	2	3	3	3	0.9	3	3	1	3	3	3	2	3	3	3	2	2	3	3	3	2.66667	2	2	4	2	2	4	4	4	4	4	3.2	3	3	4	3	2	4	3.16667
1	1	1	1	1	3	3	4	1.2	2	2	2	3	3	3	4	5	3	2	2	3	2	2	3	2.73333	1	4	3	4	2	3	3	3	3	3	2.9	2	4	4	4	3	4	3.5
1	1	1	2	1	2	3	3	0.6	3	1	3	3	3	3	2	1	3	5	2	3	2	5	4	2.86667	4	1	4	4	4	1	4	4	4	2	3.2	4	3	3	4	4	3	3.5
3	1	1	1	2	2	3	3	0.6	3	2	2	3	2	2	3	3	3	3	3	3	2	3	3	2.66667	4	3	4	4	2	1	4	4	2	4	3.2	2	5	3	3	3	3	3.16667
3	1	3	1	2	2	3	2	0.4	2	2	2	3	4	2	2	5	5	3	2	3	3	2	2	2.8	3	3	4	4	3	2	3	2	3	2	2.9	3	3	4	4	2	3	3.16667
3	2	3	1	2	3	3	2	0.6	2	3	3	2	3	2	4	1	3	3	3	4	3	3	3	2.8	1	2	3	3	4	2	3	3	4	3	2.8	3	1	4	4	4	3	3.16667
3	2	2	1	1	3	3	4	1.2	3	1	2	5	2	2	3	3	4	3	3	1	1	2	3	2.53333	3	3	4	3	3	3	3	4	4	2	3.2	3	4	5	4	1	4	3.5
2	2	1	1	1	4	2	3	0.6	2	3	3	2	2	3	3	2	4	2	2	3	3	3	3	2.66667	3	3	2	4	4	3	3	3	2	4	3.1	5	2	4	2	3	4	3.33333
2	2	3	2	2	3	3	2	0.6	5	3	2	1	2	1	2	5	3	3	3	3	2	2	3	2.66667	1	4	4	3	1	4	4	4	3	4	3.2	5	3	4	3	3	1	3.16667
1	1	1	1	1	3	2	3	0.45	1	4	3	4	3	3	2	3	2	2	2	2	2	5	4	2.8	3	3	4	3	3	1	3	4	4	3	3.1	1	4	2	4	3	5	3.16667
1	1	2	1	1	4	3	3	1.2	3	3	2	3	2	2	2	2	2	5	3	3	2	3	3	2.66667	2	3	3	2	3	4	3	3	3	4	3	4	4	4	3	1	4	3.33333
1	2	2	1	1	3	3	4	1.2	3	2	3	2	4	2	1	1	2	4	1	2	4	2	5	2.53333	3	3	4	1	3	4	3	3	4	2	3	3	3	3	3	3	4	3.16667
2	1	2	2	2	4	3	3	1.2	2	3	2	2	2	3	3	3	3	4	1	2	3	3	3	2.6	4	4	3	3	4	3	3	4	1	3	3.2	4	5	1	1	4	5	3.33333
2	1	2	1	2	4	3	3	1.2	3	2	3	3	2	1	3	3	2	3	2	3	2	4	3	2.6	3	3	4	2	2	3	4	3	4	1	2.9	4	4	3	3	2	4	3.33333
3	1	1	1	1	3	3	4	1.2	3	3	3	2	3	3	2	2	3	2	3	3	3	3	2	2.66667	3	3	1	4	4	2	3	3	2	2	2.7	3	5	3	4	3	3	3.5
3	2	2	2	1	3	3	4	1.2	3	2	2	3	2	2	3	3	4	3	2	5	3	5	2	2.93333	3	4	2	3	3	2	2	4	2	3	2.8	4	3	4	4	3	2	3.33333
2	2	3	1	2	4	3	1	0.4	2	2	3	2	3	3	2	5	2	4	3	2	5	5	2	3	2	3	4	3	1	3	3	3	4	4	3	4	4	4	1	3	3	3.16667
2	2	1	1	2	4	3	3	1.2	4	4	4	1	4	3	3	4	4	4	3	3	5	3	1	3.33333	4	3	3	4	3	4	2	3	4	1	3.1	3	2	2	3	5	4	3.16667
2	1	1	2	2	4	3	3	1.2	2	3	3	5	3	2	3	3	3	4	3	3	4	4	5	3.33333	1	4	3	4	3	4	4	3	3	3	3.2	4	3	3	4	4	3	3.5
2	1	3	2	1	4	3	3	1.2	5	3	2	2	3	3	3	2	2	3	1	4	3	5	3	2.93333	2	4	3	1	4	3	4	4	3	4	3.2	4	2	4	4	2	3	3.16667
2	1	3	1	1	3	3	3	0.9	3	3	4	4	4	1	2	4	3	4	4	4	1	1	3	3	1	4	3	3	1	3	2	2	4	4	2.7	3	4	3	3	4	3	3.33333
2	1	1	2	1	3	3	2	0.6	4	3	3	3	3	4	4	1	4	4	3	3	3	4	4	3.33333	4	3	3	3	2	3	2	3	3	3	2.9	1	4	4	3	3	4	3.16667
1	2	3	1	2	2	3	2	0.4	3	4	3	4	4	3	4	3	1	4	2	1	4	3	3	3.06667	3	3	3	3	4	4	3	4	1	4	3.2	1	4	2	5	4	3	3.16667
3	1	1	1	2	3	2	3	0.45	3	2	3	2	2	5	5	2	2	3	3	3	2	3	4	2.93333	1	4	3	3	4	4	4	3	4	2	3.2	5	2	3	5	3	1	3.16667
1	1	2	2	1	3	3	4	1.2	4	2	3	4	4	1	3	3	4	3	4	4	1	4	3	3.13333	3	3	2	4	1	3	3	3	4	2	2.8	2	3	3	3	3	5	3.16667
3	2	3	2	1	3	3	3	0.9	3	2	2	5	2	5	3	3	3	4	2	3	5	3	3	3.2	3	3	3	4	3	2	3	3	2	3	2.9	4	4	1	4	4	4	3.5
3	2	2	1	2	4	4	1	0.6	3	4	1	1	5	3	4	4	5	3	4	3	5	1	4	3.33333	3	4	1	4	1	4	4	3	4	4	3.2	3	4	3	3	3	3	3.16667
3	2	2	2	2	3	3	3	0.9	4	4	2	3	4	3	3	4	4	4	4	3	2	3	4	3.4	4	4	1	4	2	3	2	2	2	4	2.8	4	3	4	3	3	4	3.5
2	1	2	1	1	3	2	3	0.45	1	3	3	3	4	2	3	3	1	5	3	3	4	3	4	3	3	1	4	1	4	3	2	3	3	3	2.7	4	3	3	3	3	3	3.16667
3	1	3	1	1	3	3	4	1.2	4	2	3	4	3	5	4	2	4	3	3	3	3	4	4	3.4	2	2	3	4	3	3	2	3	4	3	2.9	1	4	4	4	2	4	3.16667
3	1	2	2	2	4	3	3	1.2	4	4	4	3	4	3	4	2	4	4	3	2	3	1	4	3.26667	4	3	4	4	1	4	1	3	4	3	3.1	3	3	4	3	4	3	3.33333
3	2	1	2	1	3	3	2	0.6	3	1	3	4	1	4	4	3	4	1	5	2	3	3	3	2.93333	4	3	3	2	4	1	3	4	3	1	2.8	3	4	3	4	3	2	3.16667
2	1	3	1	1	4	3	3	1.2	4	3	3	4	3	2	2	4	2	3	4	3	4	4	5	3.33333	2	3	2	3	4	3	4	2	2	3	2.8	4	3	4	4	1	3	3.16667
4	1	1	2	1	3	3	2	0.6	3	3	3	3	4	4	4	5	4	3	4	4	1	1	4	3.33333	1	3	2	4	3	4	4	3	4	2	3	4	4	5	3	2	1	3.16667
2	2	3	2	2	3	3	4	1.2	1	3	2	2	3	3	3	2	1	4	4	4	4	4	4	2.93333	4	1	4	3	4	1	3	3	3	3	2.9	3	4	1	4	3	4	3.16667
3	2	1	2	2	3	3	4	1.2	4	3	4	4	3	1	4	3	3	4	3	4	3	3	3	3.26667	3	4	3	4	3	4	3	1	4	3	3.2	4	3	4	2	3	3	3.16667
3	2	3	1	2	3	3	4	1.2	3	5	4	1	4	4	1	3	1	3	3	4	4	4	4	3.2	3	3	3	4	3	3	4	3	4	2	3.2	3	4	3	3	4	3	3.33333
2	1	1	1	2	3	3	3	0.9	4	4	4	3	4	4	4	4	4	4	1	1	3	3	4	3.4	3	3	3	2	4	2	3	3	3	2	2.8	2	4	3	2	3	5	3.16667
2	1	1	2	2	3	3	3	0.9	3	2	3	5	5	5	2	2	3	3	5	2	3	1	3	3.13333	4	3	2	2	4	3	2	2	3	3	2.8	2	3	3	4	4	3	3.16667
4	1	2	2	2	4	3	3	1.2	3	3	3	3	3	3	3	1	4	3	4	3	4	3	1	2.93333	3	4	2	3	3	3	3	1	3	3	2.8	3	3	3	3	3	5	3.33333
3	1	2	1	2	3	3	2	0.6	4	3	4	3	5	1	1	2	2	5	4	2	4	4	1	3	3	3	3	1	3	3	3	3	3	4	2.9	3	5	2	2	4	5	3.5
1	1	2	2	2	2	3	3	0.6	3	3	5	1	4	4	5	5	4	4	2	1	5	1	4	3.4	1	3	3	4	3	3	3	1	3	4	2.8	5	2	3	4	2	3	3.16667
3	1	3	1	2	3	2	3	0.45	4	5	2	2	2	3	3	2	2	5	5	2	3	3	3	3.06667	2	3	4	4	2	2	3	3	2	2	2.7	4	4	3	5	4	1	3.5
2	2	3	1	2	4	3	3	1.2	3	2	1	4	3	3	4	4	4	4	3	3	3	3	4	3.2	3	3	3	3	3	3	4	2	3	3	3	3	4	5	2	3	4	3.5
3	2	2	1	1	2	5	1	0.4	5	3	4	1	3	3	3	4	4	3	4	3	3	2	5	3.33333	4	2	3	3	3	2	2	2	4	3	2.8	5	3	3	3	3	4	3.5
3	1	2	1	1	3	3	3	0.9	3	5	4	4	4	4	3	3	1	4	5	3	4	3	1	3.4	4	1	4	4	3	3	1	4	4	4	3.2	5	3	3	2	3	3	3.16667
2	1	2	2	1	3	3	3	0.9	3	3	3	3	4	3	3	2	3	4	2	3	2	2	5	3	3	3	3	4	3	3	3	2	1	3	2.8	2	4	4	4	1	4	3.16667
3	1	1	2	2	3	2	3	0.45	4	4	4	1	4	3	3	5	4	3	3	3	1	3	4	3.26667	2	2	4	1	4	4	3	4	4	1	2.9	3	3	4	4	3	4	3.5
4	1	3	2	2	2	3	3	0.6	3	2	3	3	3	3	5	3	2	5	3	3	2	2	3	3	1	4	3	3	4	1	2	3	3	4	2.8	3	4	3	3	4	4	3.5
1	1	1	2	2	1	3	5	0.5	4	4	4	3	3	4	3	4	4	4	3	5	2	3	1	3.4	2	4	4	3	3	3	3	3	1	3	2.9	4	1	4	3	3	4	3.16667
2	1	3	2	1	4	3	3	1.2	3	4	2	5	3	3	3	5	3	3	2	2	2	3	2	3	3	2	3	3	3	3	4	1	4	3	2.9	3	4	3	2	4	4	3.33333
3	1	2	2	1	3	3	4	1.2	3	2	3	3	3	2	3	2	5	5	2	3	3	3	2	2.93333	3	2	2	3	3	1	3	3	4	3	2.7	2	3	4	2	5	3	3.16667
2	2	2	2	1	3	3	3	0.9	4	3	4	3	3	3	3	4	3	4	3	3	3	4	4	3.4	1	3	1	3	4	4	4	1	3	4	2.8	3	4	4	3	3	4	3.5
1	2	1	2	2	3	3	4	1.2	2	4	4	4	3	4	3	3	3	4	4	3	3	3	3	3.33333	3	1	4	4	3	1	4	3	3	3	2.9	2	4	2	3	3	5	3.16667
3	1	1	1	1	2	3	2	0.4	3	2	5	3	3	3	3	3	3	2	3	3	3	5	3	3.13333	3	3	3	3	2	3	3	4	3	3	3	3	3	3	3	3	4	3.16667
3	1	2	1	2	3	3	2	0.6	4	3	3	5	4	3	4	2	3	1	3	3	4	3	1	3.06667	4	3	2	3	3	3	3	3	2	2	2.8	3	4	3	4	3	3	3.33333
1	2	3	1	1	3	3	4	1.2	3	3	3	3	3	3	2	3	4	4	1	3	3	4	3	3	3	2	1	3	4	2	4	1	4	4	2.8	4	2	3	4	4	3	3.33333
4	2	3	1	2	4	3	3	1.2	3	4	1	3	4	2	4	3	3	4	3	1	4	3	3	3	3	4	4	3	2	3	4	2	4	3	3.2	2	3	5	3	5	3	3.5
2	1	2	1	1	4	3	3	1.2	4	2	3	3	3	3	4	4	3	3	2	1	3	3	4	3	2	2	4	2	3	2	3	2	4	4	2.8	4	4	3	3	3	4	3.5
3	1	1	1	1	2	3	2	0.4	3	3	3	4	3	3	4	3	4	1	3	3	3	3	3	3.06667	1	4	4	3	3	3	2	2	3	2	2.7	3	3	4	3	1	4	3
4	1	2	2	1	3	3	4	1.2	5	4	2	3	3	3	2	3	2	3	4	3	5	3	1	3.06667	1	4	4	3	4	3	3	1	4	3	3	4	4	3	3	2	2	3
4	2	2	1	2	4	3	3	1.2	5	1	3	1	3	3	4	3	4	2	3	4	3	3	3	3	3	2	4	1	3	4	1	4	3	3	2.8	3	3	3	2	5	2	3
2	1	1	1	1	4	3	3	1.2	4	4	3	3	3	2	4	3	3	3	2	4	4	3	3	3.2	4	2	1	3	3	3	4	2	2	3	2.7	4	3	3	4	1	3	3
2	1	3	1	2	3	3	4	1.2	3	2	4	2	3	3	2	3	2	2	5	3	5	3	3	3	3	3	4	3	3	4	3	4	2	3	3.2	5	1	4	1	2	2	2.5
4	1	3	1	1	3	3	3	0.9	3	4	3	3	3	3	4	3	4	3	2	3	4	2	5	3.26667	4	3	1	1	3	3	4	4	3	4	3	3	5	2	2	3	1	2.66667
3	1	3	1	2	3	3	3	0.9	3	4	4	5	3	4	3	3	4	4	4	4	3	1	2	3.4	2	4	2	1	3	3	4	4	3	4	3	1	5	4	1	2	5	3
4	1	2	1	1	4	3	3	1.2	3	4	3	2	4	4	4	4	3	4	3	3	3	3	3	3.33333	3	4	4	2	3	3	3	3	4	3	3.2	1	4	3	3	3	3	2.83333
4	1	2	2	2	3	3	3	0.9	4	2	3	3	3	4	3	2	3	2	2	3	5	3	5	3.13333	4	3	3	4	4	1	2	3	1	3	2.8	2	1	3	4	4	4	3
4	2	3	2	2	3	3	4	1.2	3	3	3	3	3	1	2	3	4	2	3	5	3	3	3	2.93333	3	3	4	3	3	3	3	1	3	4	3	2	1	3	1	5	4	2.66667
2	1	2	1	2	3	3	3	0.9	1	4	1	4	3	4	4	4	2	3	5	3	3	4	4	3.26667	4	3	2	3	3	1	4	1	3	3	2.7	4	3	1	3	3	3	2.83333
1	1	2	1	2	3	2	3	0.45	3	2	1	3	3	3	3	4	4	3	3	4	4	4	4	3.2	2	3	4	2	3	4	3	3	4	3	3.1	4	3	4	1	3	3	3
1	1	2	1	2	3	3	4	1.2	4	4	4	3	3	3	4	1	3	3	4	4	3	3	4	3.33333	3	3	4	3	3	3	3	4	1	3	3	3	4	3	4	3	1	3
1	2	3	2	1	3	3	4	1.2	3	3	2	3	3	3	4	4	3	1	4	3	3	4	3	3.06667	3	4	3	3	4	3	2	3	3	4	3.2	4	3	1	3	3	3	2.83333
1	2	1	1	1	3	2	3	0.45	3	3	3	3	4	4	3	3	4	3	3	4	3	4	1	3.2	3	3	2	2	3	2	3	3	3	3	2.7	1	4	2	3	4	4	3
4	1	1	2	1	3	3	3	0.9	3	3	2	3	5	4	5	2	2	3	1	2	4	2	3	2.93333	3	2	2	3	2	3	3	4	2	3	2.7	3	4	2	2	3	4	3
3	2	1	1	2	3	3	4	1.2	3	4	4	3	3	1	3	4	3	2	4	3	2	4	3	3.06667	4	3	2	2	3	3	3	3	3	3	2.9	3	3	1	3	4	4	3
3	1	2	1	1	3	3	3	0.9	1	4	4	4	3	3	3	3	4	4	4	3	3	2	1	3.06667	4	3	4	3	4	1	4	2	4	1	3	4	2	2	2	2	3	2.5
1	1	1	2	2	3	3	3	0.9	4	1	4	1	3	5	3	3	3	4	4	4	3	3	3	3.2	2	3	4	3	3	2	4	1	3	4	2.9	2	3	1	3	4	3	2.66667
3	1	2	1	1	3	3	2	0.6	4	3	3	3	3	3	3	2	2	4	4	3	1	3	4	3	1	1	4	4	3	1	4	4	4	4	3	2	3	3	2	3	5	3
2	1	2	2	2	3	3	3	0.9	4	4	4	4	3	2	1	4	3	2	3	4	3	3	2	3.06667	2	2	3	3	2	2	3	3	4	4	2.8	2	5	2	2	2	3	2.66667
2	1	1	2	2	3	3	3	0.9	3	4	4	4	1	4	3	4	3	3	4	1	1	4	3	3.06667	4	3	3	3	2	3	1	4	4	3	3	1	3	2	4	2	4	2.66667
2	2	2	2	1	3	3	3	0.9	3	3	3	3	4	1	4	4	4	4	4	3	4	4	3	3.4	3	4	1	3	4	3	4	4	3	3	3.2	3	3	3	3	3	3	3
3	1	1	1	2	5	5	1	1	1	4	4	4	3	4	4	2	3	3	3	1	3	3	4	3.06667	2	3	3	3	3	4	2	2	2	3	2.7	2	2	3	3	2	3	2.5
1	2	3	2	2	3	2	3	0.45	2	4	2	3	3	4	4	5	2	2	2	3	3	2	3	2.93333	1	4	4	2	4	3	3	4	4	3	3.2	3	2	3	3	4	3	3
2	2	2	1	1	2	3	3	0.6	4	1	3	3	3	2	5	5	3	3	3	4	3	3	4	3.26667	3	3	2	4	4	3	4	3	3	2	3.1	3	3	3	3	2	2	2.66667
3	1	3	2	1	2	3	3	0.6	3	3	3	2	4	4	3	3	3	3	4	4	3	3	4	3.26667	3	2	3	3	3	3	3	3	2	2	2.7	3	1	4	2	1	4	2.5
3	2	2	2	2	3	3	3	0.9	4	4	3	3	4	3	4	4	4	3	3	1	3	4	4	3.4	1	4	4	4	3	2	3	4	3	4	3.2	3	3	2	3	4	2	2.83333
4	1	2	1	1	3	2	3	0.45	2	3	2	2	2	5	3	5	2	5	3	3	3	3	2	3	3	2	2	4	4	4	4	1	4	2	3	3	3	5	3	1	2	2.83333
3	1	1	1	1	2	3	2	0.4	2	3	2	3	5	5	2	3	3	5	3	3	2	2	4	3.13333	4	4	4	1	4	3	2	3	4	3	3.2	2	2	3	3	3	3	2.66667
1	2	2	2	2	3	3	3	0.9	3	2	5	4	1	4	4	1	3	3	2	2	5	4	4	3.13333	1	3	3	4	4	2	4	4	4	2	3.1	3	4	2	1	3	2	2.5
2	2	2	2	2	5	3	1	0.5	3	4	3	4	3	3	3	2	4	3	3	3	2	3	4	3.13333	3	3	3	2	4	4	3	1	3	3	2.9	3	3	3	1	4	2	2.66667
3	1	3	2	2	3	3	4	1.2	3	3	3	3	1	3	5	5	3	3	3	3	4	3	4	3.26667	3	4	3	3	3	3	2	2	4	2	2.9	4	5	4	1	1	1	2.66667
1	2	2	2	2	3	3	3	0.9	2	5	3	5	3	3	3	5	2	5	2	3	4	1	3	3.26667	3	2	3	4	1	1	4	4	3	2	2.7	3	3	2	3	3	3	2.83333
3	1	2	2	2	3	3	3	0.9	4	3	4	5	1	3	2	4	1	3	4	4	3	3	3	3.13333	3	2	4	2	3	3	1	4	2	3	2.7	3	3	1	4	3	4	3
4	2	3	1	1	3	3	4	1.2	4	4	4	3	4	3	4	3	4	1	4	4	2	3	4	3.4	3	2	4	3	2	2	3	3	2	3	2.7	3	4	3	2	3	3	3
2	1	2	2	2	2	3	2	0.4	3	1	4	3	3	4	4	3	3	4	3	3	3	3	3	3.13333	3	3	3	2	3	2	2	2	3	3	2.6	2	3	4	3	3	1	2.66667
1	1	1	2	1	4	3	3	1.2	4	3	3	5	3	1	5	4	3	1	3	3	3	3	4	3.2	1	4	4	1	1	4	4	1	3	1	2.4	3	3	4	4	3	1	3
3	2	1	1	2	5	3	1	0.5	3	3	4	3	4	3	5	4	5	3	4	1	1	3	4	3.33333	2	2	3	3	3	2	3	2	4	1	2.5	4	2	2	1	2	4	2.5
4	2	2	2	2	4	3	3	1.2	3	3	3	4	4	4	3	3	4	3	1	4	3	4	4	3.33333	3	2	2	2	2	4	2	4	2	3	2.6	3	1	3	2	1	5	2.5
1	1	2	2	1	3	3	3	0.9	3	3	1	4	3	4	2	4	3	3	4	2	3	3	3	3	2	1	4	3	3	3	1	3	3	3	2.6	3	2	3	3	1	3	2.5
1	2	1	2	2	3	3	4	1.2	3	3	3	3	2	3	3	2	2	5	3	5	3	2	2	2.93333	2	3	3	2	2	3	2	2	4	3	2.6	3	4	3	2	2	2	2.66667
4	1	1	1	1	2	3	2	0.4	3	3	3	5	2	3	4	3	4	5	3	3	4	1	3	3.26667	3	3	2	3	2	2	3	2	4	2	2.6	1	3	2	5	5	2	3
1	1	1	2	1	4	3	3	1.2	1	3	4	5	3	1	4	3	4	2	2	3	4	5	3	3.13333	3	3	3	2	2	1	3	1	2	3	2.3	2	2	3	3	3	3	2.66667
4	1	2	1	1	3	3	3	0.9	3	3	4	3	5	4	3	4	4	4	3	4	1	3	3	3.4	3	1	3	3	2	4	3	2	1	1	2.3	3	1	3	4	4	3	3
4	1	3	1	1	3	3	4	1.2	3	3	1	5	3	5	2	1	2	4	4	4	2	3	2	2.93333	4	2	2	4	1	3	2	3	1	3	2.5	3	3	3	3	3	3	3
1	1	1	2	1	2	3	2	0.4	3	4	3	4	3	4	4	4	3	2	1	3	2	4	1	3	3	3	2	3	2	4	1	3	3	2	2.6	1	2	4	4	4	2	2.83333
4	2	1	2	2	3	3	4	1.2	3	4	3	1	3	2	1	5	4	2	3	4	5	3	4	3.13333	3	3	3	2	2	2	3	2	2	2	2.4	3	2	3	2	5	3	3
4	2	3	2	2	3	3	2	0.6	2	3	2	3	3	3	3	5	2	3	5	3	2	3	2	2.93333	3	3	3	4	2	1	2	2	2	3	2.5	2	2	4	2	3	3	2.66667
4	1	2	2	2	2	3	2	0.4	3	4	3	3	1	3	1	4	3	4	4	3	4	1	4	3	3	4	1	3	3	2	2	1	2	3	2.4	4	3	4	1	3	2	2.83333
4	2	3	1	2	2	3	2	0.4	4	4	1	4	4	4	1	4	4	4	3	2	4	3	3	3.26667	4	3	1	2	2	1	2	4	3	1	2.3	1	4	5	1	1	4	2.66667
1	1	3	2	2	2	3	3	0.6	5	2	3	3	3	2	2	5	2	2	3	2	3	4	3	2.93333	3	4	2	4	2	3	2	2	2	1	2.5	4	2	1	5	3	3	3
4	1	3	2	1	3	3	4	1.2	4	5	3	4	1	3	3	3	4	3	4	1	2	4	4	3.2	3	4	3	2	2	3	1	3	3	2	2.6	2	5	1	2	3	2	2.5
1	2	1	2	2	3	3	3	0.9	3	3	1	3	3	3	2	4	5	3	5	2	3	1	3	2.93333	2	2	3	2	1	2	2	4	2	4	2.4	4	2	3	3	3	3	3
4	2	3	2	1	3	3	2	0.6	4	3	3	2	2	3	5	3	3	3	4	4	1	4	4	3.2	3	2	3	3	3	2	3	2	4	1	2.6	4	3	2	4	1	3	2.83333
3	2	2	2	1	4	3	3	1.2	3	3	3	3	3	3	3	4	3	3	4	4	4	4	4	3.4	2	2	3	4	3	3	1	3	1	3	2.5	2	1	3	3	4	2	2.5
4	2	2	1	1	3	2	3	0.45	4	3	4	4	3	3	5	3	3	3	4	3	2	3	4	3.4	3	2	2	4	2	2	2	2	4	1	2.4	4	3	3	3	2	3	3
3	2	2	2	1	3	3	4	1.2	4	3	3	4	4	3	3	4	3	3	3	3	4	4	3	3.4	1	4	3	3	3	3	2	3	1	3	2.6	1	4	3	4	3	3	3
3	1	2	2	1	2	3	2	0.4	3	4	1	4	2	3	4	3	3	3	4	4	1	3	5	3.13333	2	2	3	3	2	3	2	2	2	2	2.3	3	2	1	3	4	3	2.66667
2	2	1	1	2	3	3	3	0.9	4	4	4	4	3	4	3	4	2	1	3	3	3	1	3	3.06667	2	2	2	2	3	4	3	2	3	3	2.6	4	1	3	3	3	4	3
2	2	3	2	1	2	3	3	0.6	1	3	3	2	5	3	3	4	4	3	2	4	4	2	3	3.06667	3	3	4	2	1	3	4	2	2	2	2.6	2	2	3	2	3	3	2.5
2	1	2	1	2	4	3	3	1.2	5	4	1	3	3	4	4	3	3	1	3	4	2	3	3	3.06667	3	3	4	2	2	1	3	2	1	3	2.4	3	3	2	3	2	2	2.5
3	2	1	2	2	3	3	4	1.2	4	3	1	3	4	2	3	3	4	5	3	4	3	4	3	3.26667	4	1	2	2	4	4	2	1	2	1	2.3	5	3	2	1	3	2	2.66667
2	1	3	2	1	3	3	3	0.9	4	3	2	4	1	4	4	3	1	4	3	4	3	3	2	3	2	3	2	2	3	2	3	2	2	3	2.4	4	3	1	3	4	2	2.83333
2	2	3	1	2	3	3	3	0.9	4	3	4	4	4	2	4	3	4	3	4	4	3	1	3	3.33333	2	2	2	2	2	2	3	4	2	2	2.3	4	1	4	1	1	4	2.5
3	1	3	1	2	3	2	3	0.45	2	4	4	3	1	3	3	4	3	3	3	4	3	4	4	3.2	3	2	2	4	1	3	4	3	2	2	2.6	3	3	3	2	3	2	2.66667
4	1	2	2	1	3	3	2	0.6	5	3	3	1	4	4	4	4	4	3	4	3	3	3	3	3.4	3	2	3	3	3	2	2	2	2	2	2.4	4	3	3	2	3	3	3
4	1	2	1	2	3	3	4	1.2	5	2	3	4	2	3	2	3	3	3	3	4	2	2	3	2.93333	2	2	3	1	2	4	1	3	3	2	2.3	4	3	2	3	2	4	3
2	2	3	1	1	4	3	3	1.2	3	3	4	4	4	2	3	3	4	4	3	3	5	3	3	3.4	3	3	3	2	2	2	3	2	3	2	2.5	5	5	2	2	3	1	3
1	2	3	1	1	3	3	4	1.2	3	5	3	1	3	2	2	2	3	3	5	2	3	2	5	2.93333	2	1	2	4	1	2	4	4	4	1	2.5	5	4	3	1	1	3	2.83333
1	1	3	1	2	3	3	3	0.9	5	1	1	5	2	4	5	1	4	5	3	2	4	2	1	3	1	2	2	4	4	2	2	2	2	2	2.3	3	2	5	2	2	3	2.83333
4	2	1	2	1	3	3	2	0.6	1	3	3	3	2	4	4	4	4	3	4	2	4	3	3	3.13333	2	2	4	2	1	4	2	1	3	2	2.3	2	4	3	1	4	3	2.83333
1	2	2	2	2	4	3	3	1.2	3	2	4	3	2	2	2	3	2	3	5	2	3	3	5	2.93333	2	2	2	4	2	3	2	2	2	4	2.5	3	3	2	3	2	2	2.5
1	1	1	2	2	3	3	3	0.9	4	3	2	3	4	3	3	4	4	1	5	2	4	4	5	3.4	3	2	4	2	4	2	1	2	3	3	2.6	5	2	3	2	2	2	2.66667
2	1	2	1	2	3	3	4	1.2	4	2	3	4	3	3	4	3	4	3	3	4	3	3	3	3.26667	3	3	2	2	3	4	1	2	3	3	2.6	2	3	3	5	2	2	2.83333
2	1	1	1	1	3	3	2	0.6	3	3	3	5	4	4	3	1	3	4	4	3	3	4	4	3.4	2	3	3	2	2	3	3	2	4	2	2.6	4	5	1	2	2	2	2.66667
3	1	3	1	1	4	2	2	0.4	3	3	4	5	4	4	3	3	2	4	1	3	4	4	1	3.2	4	2	2	2	2	3	3	1	2	2	2.3	2	2	3	3	2	4	2.66667
3	2	3	1	2	3	3	4	1.2	5	4	1	1	1	4	4	2	3	5	4	1	4	4	4	3.13333	3	3	3	2	3	2	2	2	3	3	2.6	3	4	3	3	3	2	3
1	2	3	2	1	3	3	3	0.9	3	3	3	4	4	3	3	3	3	3	1	3	4	4	2	3.06667	3	2	2	4	2	3	3	1	2	2	2.4	4	3	4	1	3	3	3
4	1	3	1	1	4	3	3	1.2	3	4	4	3	3	4	1	2	3	4	4	4	3	2	4	3.2	2	3	1	3	2	3	3	4	3	2	2.6	2	2	3	2	3	3	2.5
3	1	2	2	1	4	3	3	1.2	5	2	5	4	3	3	4	3	4	3	1	3	3	4	3	3.33333	3	3	2	4	2	1	1	2	3	2	2.3	3	4	1	4	1	4	2.83333
1	1	2	2	2	3	3	3	0.9	4	1	3	3	4	4	3	3	3	4	1	4	4	4	4	3.26667	2	2	3	2	3	4	2	3	3	1	2.5	1	4	2	2	2	5	2.66667
1	2	3	1	1	2	3	2	0.4	2	3	3	3	1	2	3	3	4	4	3	5	4	3	4	3.13333	2	2	4	2	2	3	2	4	3	2	2.6	4	5	3	1	2	2	2.83333
1	2	2	1	1	2	3	3	0.6	3	3	4	3	3	4	3	4	2	4	4	3	3	3	3	3.26667	2	3	1	2	3	3	3	2	3	3	2.5	2	3	1	3	5	3	2.83333
1	1	1	1	2	2	4	4	1.2	4	3	3	3	2	4	3	3	3	4	3	4	4	3	4	3.33333	4	4	2	2	1	1	1	2	4	2	2.3	3	2	4	2	2	3	2.66667
3	2	1	1	1	3	3	3	0.9	1	3	3	5	4	3	3	3	3	4	3	4	3	4	3	3.26667	4	2	2	3	2	3	2	2	3	2	2.5	2	2	3	2	5	3	2.83333
2	2	3	2	1	4	3	3	1.2	3	2	3	4	3	4	4	3	4	4	3	5	3	3	3	3.4	3	1	3	3	4	4	1	1	1	2	2.3	2	3	2	2	3	3	2.5
1	2	1	1	2	2	3	3	0.6	2	3	3	3	4	4	1	4	5	3	2	5	3	4	4	3.33333	3	3	2	2	2	3	2	1	3	3	2.4	5	1	4	3	2	1	2.66667
4	1	1	2	1	4	3	3	1.2	3	3	3	3	4	5	1	3	3	4	5	3	4	3	1	3.2	2	3	2	2	3	3	2	1	2	3	2.3	5	2	3	2	3	2	2.83333
1	2	2	2	2	3	2	3	0.45	3	5	3	3	3	3	4	3	3	4	1	3	3	5	4	3.33333	2	2	2	4	3	2	3	1	3	3	2.5	1	3	3	4	4	3	3
2	2	2	2	1	3	3	2	0.6	1	4	3	3	3	4	3	2	4	3	4	3	1	4	3	3	3	2	3	3	3	1	3	3	1	2	2.4	2	3	3	3	2	2	2.5
1	2	3	2	1	3	3	3	0.9	3	2	3	3	3	5	4	3	5	4	2	3	4	2	3	3.26667	4	1	1	4	4	3	2	2	2	2	2.5	1	2	3	4	4	3	2.83333
3	1	2	1	1	3	3	4	1.2	4	4	4	4	3	4	3	1	4	3	4	3	3	3	3	3.33333	3	1	3	3	2	3	3	2	3	2	2.5	3	4	2	3	4	1	2.83333
4	1	1	2	2	3	3	3	0.9	4	1	4	3	4	2	3	4	3	3	2	3	3	4	4	3.13333	3	3	1	2	1	4	2	2	3	4	2.5	4	1	3	5	2	2	2.83333
2	2	1	2	1	3	3	3	0.9	4	3	2	3	3	3	4	1	4	4	3	2	4	3	4	3.13333	1	2	1	2	3	4	2	4	3	4	2.6	2	4	3	3	3	2	2.83333
4	1	1	2	1	3	2	3	0.45	3	3	4	4	4	3	3	4	4	4	3	2	1	3	3	3.2	2	3	1	3	2	2	1	3	3	4	2.4	3	3	3	4	2	3	3
3	2	3	1	1	2	5	1	0.4	4	4	3	4	4	3	4	3	2	4	3	3	3	4	3	3.4	2	2	3	3	2	2	4	3	3	2	2.6	4	2	3	1	3	3	2.66667
4	2	3	2	1	3	3	3	0.9	3	3	5	1	3	4	4	3	4	3	5	4	3	3	3	3.4	3	2	1	3	3	3	2	3	3	2	2.5	2	3	2	3	5	3	3
1	1	2	1	2	3	3	3	0.9	1	3	3	3	2	4	4	4	4	3	3	4	4	2	3	3.13333	1	2	2	2	3	2	3	4	2	2	2.3	5	1	2	2	4	1	2.5
1	1	3	2	1	4	3	3	1.2	3	2	3	3	3	3	3	3	2	3	3	3	5	2	3	2.93333	3	3	3	3	2	2	2	3	2	3	2.6	2	1	4	4	4	3	3
4	2	1	1	2	3	3	4	1.2	3	3	3	3	2	4	3	3	4	3	3	2	3	4	3	3.06667	4	3	2	2	1	2	2	3	4	2	2.5	3	3	3	1	3	4	2.83333
1	2	2	1	2	4	3	3	1.2	3	2	3	3	3	3	3	3	3	2	3	3	3	4	3	2.93333	2	3	3	2	3	4	3	1	3	1	2.5	2	2	3	3	2	4	2.66667
4	1	2	1	2	3	3	3	0.9	4	2	2	3	3	5	2	3	3	4	3	3	3	3	3	3.06667	2	2	2	1	2	2	3	3	3	3	2.3	3	3	3	2	3	2	2.66667
4	2	3	1	1	5	5	1	1	3	4	3	4	4	3	3	3	5	4	2	3	4	4	2	3.4	2	3	4	3	1	3	2	2	4	2	2.6	3	5	3	2	2	1	2.66667
4	2	3	2	1	2	3	2	0.4	1	4	5	4	4	3	4	5	2	4	1	4	5	4	1	3.4	2	3	2	1	3	2	2	3	4	3	2.5	3	3	1	3	3	2	2.5
4	1	3	2	1	4	4	1	0.6	3	5	3	3	3	3	3	1	5	3	3	4	3	2	3	3.13333	3	3	2	2	3	3	2	2	3	1	2.4	1	1	5	3	3	4	2.83333
1	2	2	1	1	2	4	4	1.2	1	3	5	3	4	2	1	4	5	4	3	4	4	4	3	3.33333	2	1	2	3	3	2	3	2	3	4	2.5	2	3	2	3	3	3	2.66667
4	2	2	1	2	3	3	3	0.9	3	3	3	4	1	4	4	4	4	4	4	4	3	3	2	3.33333	1	3	1	2	2	4	3	4	3	2	2.5	3	3	3	2	2	2	2.5
2	2	3	2	1	3	3	4	1.2	5	2	1	4	2	3	4	3	4	3	4	3	4	4	3	3.26667	1	3	2	2	2	3	3	4	2	1	2.3	3	3	3	2	4	1	2.66667
1	1	2	2	2	3	3	2	0.6	3	3	3	4	4	4	1	3	3	4	4	3	5	3	3	3.33333	2	3	2	3	3	1	2	3	2	2	2.3	3	5	2	2	1	3	2.66667
3	1	1	2	2	3	3	3	0.9	2	3	4	5	3	4	4	2	4	4	4	3	3	2	4	3.4	2	2	2	4	3	3	3	1	3	2	2.5	2	3	3	1	3	4	2.66667
1	2	1	2	1	2	3	2	0.4	4	5	2	5	4	4	2	4	1	2	3	2	5	1	4	3.2	3	1	4	2	3	3	3	3	1	2	2.5	2	2	3	3	2	3	2.5
4	2	1	2	1	2	3	2	0.4	1	4	4	4	4	4	3	4	3	4	1	3	4	4	4	3.4	1	3	2	2	3	3	3	2	2	2	2.3	2	3	4	3	3	3	3
2	2	3	1	1	4	2	2	0.4	3	3	2	2	3	2	2	5	5	5	2	2	2	5	2	3	2	3	2	2	3	2	3	3	2	3	2.5	5	2	1	2	2	5	2.83333
2	1	1	2	1	4	2	3	0.6	3	3	4	3	3	1	3	4	4	4	3	4	3	4	3	3.26667	2	2	2	3	2	3	3	3	2	1	2.3	4	3	3	1	3	4	3
4	2	2	2	1	1	5	3	0.6	4	5	4	1	4	1	4	3	3	3	4	4	3	3	4	3.33333	4	2	3	2	1	3	4	3	2	2	2.6	3	4	3	3	4	1	3
2	1	2	2	1	3	3	3	0.9	3	3	3	5	3	3	3	1	5	2	3	4	5	3	4	3.33333	2	3	4	4	1	2	1	4	1	2	2.4	3	3	2	3	1	4	2.66667
2	1	2	1	1	2	3	2	0.4	3	4	4	3	4	3	3	3	3	1	4	3	4	4	4	3.33333	2	2	3	2	3	2	2	2	3	3	2.4	1	1	3	4	4	3	2.66667
1	2	1	1	2	2	3	3	0.6	4	4	3	3	3	3	2	3	4	3	4	4	4	3	3	3.33333	3	3	2	3	2	2	3	2	3	2	2.5	4	3	1	3	3	4	3
1	2	1	1	1	3	3	3	0.9	3	4	3	3	4	4	2	4	3	4	3	4	3	3	4	3.4	3	4	2	3	4	3	2	1	2	2	2.6	3	2	3	4	2	4	3
3	1	1	1	1	4	3	3	1.2	4	3	3	4	1	4	3	3	3	3	2	4	3	3	3	3.06667	1	3	4	2	2	4	3	2	2	2	2.5	2	4	2	3	4	2	2.83333
2	1	1	2	2	2	3	2	0.4	4	3	3	4	4	3	3	4	3	2	3	2	1	3	4	3.06667	3	1	2	3	4	2	3	2	4	1	2.5	1	2	5	2	4	4	3
2	2	3	2	2	3	3	2	0.6	4	4	3	4	4	4	4	2	4	4	3	4	1	3	3	3.4	2	3	3	2	3	2	3	2	2	2	2.4	5	3	3	2	2	2	2.83333
4	1	2	2	2	4	3	3	1.2	4	4	5	5	4	1	3	3	4	1	3	3	4	4	3	3.4	3	3	3	2	1	3	2	3	2	3	2.5	3	3	3	2	3	2	2.66667
2	1	1	2	2	3	3	4	1.2	4	3	2	4	2	3	3	4	5	4	4	3	4	2	4	3.4	1	2	4	2	4	2	2	1	4	2	2.4	3	3	4	4	1	2	2.83333
4	1	1	1	2	3	2	3	0.45	3	1	3	5	4	3	4	2	3	4	4	3	2	3	2	3.06667	3	2	2	3	4	4	1	2	2	3	2.6	3	3	4	4	3	1	3
1	1	3	1	1	3	3	4	1.2	3	3	3	3	5	4	3	4	4	4	1	2	3	4	4	3.33333	3	3	3	1	1	2	4	2	2	3	2.4	3	1	4	3	3	2	2.66667
3	2	1	1	2	3	3	3	0.9	3	2	5	2	2	2	3	4	3	3	2	5	3	2	3	2.93333	2	4	3	2	3	3	3	2	2	2	2.6	2	4	3	3	2	4	3
4	2	3	2	2	3	3	2	0.6	4	4	2	4	3	4	4	3	5	3	3	4	1	4	3	3.4	3	4	3	3	3	1	3	1	3	2	2.6	3	3	2	3	3	2	2.66667
1	1	3	2	1	3	3	3	0.9	4	3	3	4	3	3	3	4	3	4	3	4	5	3	2	3.4	2	2	2	3	3	3	3	2	2	3	2.5	4	1	3	4	2	2	2.66667
3	1	1	2	2	3	3	4	1.2	4	3	4	2	3	4	1	3	2	4	3	1	3	3	4	2.93333	2	3	2	3	3	3	4	3	2	1	2.6	2	3	2	2	3	3	2.5
3	1	3	2	1	3	3	3	0.9	3	4	4	3	1	3	3	4	4	3	3	4	3	3	4	3.26667	3	2	4	3	1	2	2	3	4	2	2.6	1	4	3	1	3	3	2.5
4	2	1	1	2	3	3	3	0.9	2	3	3	3	3	4	4	4	3	4	3	4	3	4	4	3.4	3	1	3	2	3	3	2	2	2	4	2.5	2	2	2	5	3	2	2.66667
3	2	2	2	1	3	3	3	0.9	4	2	4	3	4	4	4	4	4	3	4	1	4	3	3	3.4	3	2	3	3	3	1	3	2	2	2	2.4	4	4	3	2	2	2	2.83333
1	1	3	2	2	3	3	3	0.9	3	1	3	3	4	5	4	3	1	4	3	3	3	3	1	2.93333	2	1	2	3	4	3	2	3	3	3	2.6	2	2	3	2	4	2	2.5
3	2	1	1	1	2	5	1	0.4	4	4	5	3	2	3	2	2	3	2	2	3	3	3	5	3.06667	2	2	2	3	2	2	4	3	2	3	2.5	5	1	3	3	3	2	2.83333
2	1	3	1	1	2	3	3	0.6	5	5	4	5	2	3	1	1	2	4	3	3	3	3	1	3	3	2	3	3	2	4	2	3	1	2	2.5	4	4	1	1	4	3	2.83333
3	1	2	1	1	3	3	4	1.2	4	3	4	3	1	3	3	4	3	4	3	3	2	3	3	3.06667	2	1	3	2	4	2	1	3	2	3	2.3	3	2	3	2	3	5	3
3	1	2	1	1	3	3	4	1.2	3	4	4	3	3	1	4	3	3	4	2	3	4	4	3	3.2	4	1	2	2	3	3	2	3	2	2	2.4	3	3	4	2	2	2	2.66667
3	1	2	2	2	3	2	3	0.45	1	4	4	5	2	4	1	5	2	5	4	3	4	4	1	3.26667	2	1	3	3	4	1	3	3	2	3	2.5	3	4	2	2	2	2	2.5
3	2	1	2	2	4	3	3	1.2	4	3	4	3	4	4	1	4	3	3	4	3	3	2	4	3.26667	4	4	4	3	1	2	1	4	1	2	2.6	2	3	1	2	3	4	2.5
3	2	1	1	2	2	3	2	0.4	3	3	2	4	3	4	3	3	4	4	3	4	3	3	4	3.33333	4	1	3	3	3	1	3	2	2	2	2.4	2	3	3	3	3	3	2.83333
2	1	3	1	1	3	2	3	0.45	4	4	3	3	4	3	2	3	3	3	3	4	4	5	3	3.4	2	4	2	1	2	1	2	4	4	2	2.4	2	3	3	2	3	2	2.5
4	1	1	2	1	4	3	3	1.2	3	2	3	3	3	3	3	4	3	3	3	3	3	3	2	2.93333	3	3	2	2	3	2	2	3	2	3	2.5	3	3	2	2	3	3	2.66667
3	1	3	2	1	3	3	4	1.2	3	4	2	3	3	2	2	5	3	4	4	3	5	2	3	3.2	2	2	2	2	4	2	2	2	4	3	2.5	4	3	3	3	3	2	3
3	2	2	1	2	4	3	3	1.2	4	1	4	3	2	3	4	4	3	3	4	3	5	4	4	3.4	3	3	2	2	1	2	3	2	3	3	2.4	2	2	3	3	2	4	2.66667
3	1	3	2	2	2	5	1	0.4	5	3	5	3	5	2	2	1	3	3	3	2	2	5	2	3.06667	3	4	2	2	2	4	2	2	2	1	2.4	2	4	3	2	2	2	2.5
3	1	2	1	2	4	3	3	1.2	2	5	2	1	2	3	5	3	2	2	2	4	5	3	3	2.93333	2	2	4	3	2	2	2	2	4	2	2.5	3	2	2	3	3	2	2.5
3	2	1	1	1	3	3	4	1.2	4	4	3	3	4	1	4	4	3	3	4	3	4	1	4	3.26667	2	1	1	4	4	2	3	1	3	3	2.4	3	3	3	2	2	3	2.66667
1	1	2	1	2	3	3	3	0.9	3	4	4	3	1	4	4	4	4	3	4	3	3	3	3	3.33333	4	2	2	4	2	4	1	2	1	1	2.3	3	2	3	4	3	2	2.83333
3	2	1	1	1	3	3	4	1.2	3	3	4	3	2	4	4	1	2	4	2	3	3	5	2	3	4	3	3	2	3	2	2	1	4	2	2.6	4	1	4	3	3	3	3
1	2	3	1	2	2	3	3	0.6	3	3	3	4	4	5	2	4	3	4	3	2	4	3	4	3.4	3	3	3	2	2	1	2	3	3	3	2.5	2	4	1	5	1	5	3
4	2	3	2	1	3	3	2	0.6	3	4	3	3	4	3	4	4	4	3	3	3	2	2	4	3.26667	4	3	3	2	1	2	2	4	2	1	2.4	2	3	3	2	2	3	2.5
4	2	2	2	2	3	3	4	1.2	3	4	3	4	4	3	4	2	3	4	3	3	4	3	2	3.26667	2	1	2	3	1	3	3	3	4	2	2.4	3	4	1	3	4	2	2.83333
1	2	1	1	1	3	2	3	0.45	4	3	3	4	3	2	4	2	3	5	3	3	4	3	2	3.2	2	1	3	2	1	3	3	4	2	2	2.3	2	2	3	5	2	2	2.66667
2	1	2	1	1	3	3	3	0.9	2	4	4	3	3	4	3	3	4	3	2	3	3	4	4	3.26667	2	4	2	3	2	2	2	2	3	3	2.5	3	3	2	2	3	4	2.83333
4	1	2	1	1	3	2	3	0.45	4	3	4	4	5	2	2	3	3	3	4	4	4	3	4	3.46667	2	2	2	3	1	2	3	2	2	4	2.3	3	3	3	2	2	5	3
3	2	1	2	2	2	3	3	0.6	5	5	4	3	4	3	5	5	4	4	1	2	5	5	5	4	2	4	3	2	3	2	2	3	2	2	2.5	2	2	3	4	2	3	2.66667
3	2	2	1	2	3	3	2	0.6	3	4	3	3	4	4	3	3	4	5	3	1	5	5	3	3.53333	2	3	2	2	3	2	3	2	3	3	2.5	3	2	5	2	1	3	2.66667
4	1	1	1	2	3	3	4	1.2	5	3	5	4	5	5	4	5	5	3	5	1	5	4	5	4.26667	2	2	3	3	4	3	2	2	2	3	2.6	2	2	2	5	4	1	2.66667
4	2	1	2	2	3	3	3	0.9	5	4	4	4	5	2	5	4	4	5	5	4	5	4	1	4.06667	3	2	2	2	3	2	3	1	4	2	2.4	3	3	2	2	2	5	2.83333
3	2	1	2	1	3	3	4	1.2	4	3	3	5	4	4	5	2	5	4	3	3	2	3	3	3.53333	3	3	3	1	3	1	2	3	2	4	2.5	2	2	5	2	1	3	2.5
4	1	2	1	2	4	3	3	1.2	5	4	3	4	4	3	4	4	4	3	3	2	5	3	3	3.6	2	1	2	4	2	3	3	3	2	2	2.4	2	3	2	3	3	3	2.66667
1	2	1	1	2	3	3	3	0.9	4	3	3	4	1	5	4	4	4	3	4	3	4	4	3	3.53333	2	2	1	4	4	1	4	4	1	3	2.6	4	1	3	1	4	2	2.5
4	2	3	1	2	4	3	3	1.2	3	3	3	3	5	3	4	3	4	5	3	3	4	3	3	3.46667	3	3	2	2	3	3	2	2	2	4	2.6	2	5	2	3	3	2	2.83333
1	2	3	2	1	3	3	3	0.9	3	5	4	4	3	1	4	3	4	4	5	3	1	4	4	3.46667	2	2	3	3	2	2	2	2	3	4	2.5	2	2	5	3	3	3	3
2	1	2	2	1	4	3	3	1.2	3	4	4	3	4	4	3	3	3	4	3	4	3	4	4	3.53333	1	3	2	3	2	2	2	2	3	4	2.4	3	2	3	1	3	3	2.5
3	1	2	1	1	3	2	3	0.45	4	3	4	4	4	3	3	3	3	4	4	4	5	3	4	3.66667	1	1	4	4	1	2	4	4	2	2	2.5	3	3	1	3	2	3	2.5
4	2	1	2	1	3	2	3	0.45	4	5	4	4	4	4	5	5	5	4	4	5	3	4	5	4.33333	1	4	3	2	2	2	2	2	3	2	2.3	3	3	4	4	3	1	3
2	2	3	2	2	3	3	3	0.9	3	5	2	4	4	4	1	4	5	4	4	4	5	4	2	3.66667	2	1	3	3	2	4	2	1	3	2	2.3	2	5	2	4	3	2	3
2	1	1	1	2	2	3	2	0.4	4	4	4	5	3	3	3	5	3	4	4	3	3	2	4	3.6	3	3	3	2	1	2	3	3	4	2	2.6	3	3	3	3	2	3	2.83333
1	2	3	2	1	3	3	3	0.9	5	5	5	5	5	1	4	4	3	5	5	5	3	3	4	4.13333	2	2	2	2	4	3	2	4	3	2	2.6	3	3	2	3	3	2	2.66667
3	1	3	1	1	3	3	3	0.9	5	1	4	4	4	4	3	4	1	4	5	5	4	5	5	3.86667	4	3	4	2	2	2	1	3	2	3	2.6	2	3	4	1	4	3	2.83333
4	1	1	1	2	3	3	4	1.2	2	5	4	5	4	5	5	5	5	5	5	4	5	4	5	4.53333	2	2	3	3	3	2	2	3	2	2	2.4	1	3	3	2	4	4	2.83333
2	2	1	2	2	3	3	3	0.9	4	2	4	4	3	4	4	4	4	4	4	3	3	3	4	3.6	2	1	2	3	2	3	3	4	2	2	2.4	3	1	3	3	3	4	2.83333
2	2	1	1	2	4	3	3	1.2	4	4	4	4	5	4	4	4	4	3	2	3	4	3	4	3.73333	3	2	2	3	2	2	3	4	2	3	2.6	2	3	3	2	2	3	2.5
1	2	1	1	1	4	2	3	0.6	3	5	3	3	3	5	4	3	3	3	4	4	4	4	4	3.66667	1	3	3	2	2	2	3	3	3	1	2.3	4	4	1	4	3	2	3
4	2	1	1	2	2	3	3	0.6	3	3	4	5	3	3	3	3	3	4	4	3	3	4	4	3.46667	4	1	4	2	3	3	2	1	2	3	2.5	2	3	3	2	3	4	2.83333
4	2	2	2	1	3	2	3	0.45	4	4	4	4	3	1	5	2	3	4	4	3	4	4	3	3.46667	3	2	3	2	2	2	3	1	3	4	2.5	3	1	2	3	4	2	2.5
3	2	1	2	2	3	3	4	1.2	4	4	5	5	4	5	5	5	5	5	5	5	5	4	5	4.73333	3	3	2	1	2	2	2	4	1	3	2.3	3	3	3	3	3	3	3
2	1	1	2	2	2	3	3	0.6	3	4	5	4	1	4	5	2	4	4	4	4	3	3	4	3.6	3	1	2	3	3	2	3	4	3	2	2.6	5	3	3	2	2	2	2.83333
1	1	3	2	2	2	3	2	0.4	3	3	4	5	4	5	3	3	4	4	4	2	3	3	3	3.53333	1	1	2	1	1	4	4	4	2	3	2.3	3	4	1	1	2	4	2.5
2	2	1	2	2	2	3	2	0.4	3	4	5	3	3	4	4	4	4	1	5	3	3	3	4	3.53333	2	2	3	3	4	3	1	2	3	2	2.5	4	4	4	2	2	1	2.83333
4	1	3	2	1	3	2	3	0.45	5	5	1	5	1	2	5	3	5	1	4	4	5	1	5	3.46667	2	1	2	3	2	3	2	4	3	3	2.5	3	2	5	3	2	3	3
4	1	2	1	2	4	3	3	1.2	4	4	3	5	4	3	4	4	2	3	3	3	3	3	4	3.46667	3	4	1	3	2	3	4	1	3	1	2.5	2	2	4	3	4	2	2.83333
4	1	1	2	1	3	3	2	0.6	3	5	4	3	3	3	5	3	5	1	3	4	4	3	4	3.53333	1	3	3	2	3	3	3	3	2	3	2.6	4	1	1	4	4	3	2.83333
4	1	2	2	2	2	3	2	0.4	3	3	4	4	3	4	4	5	3	4	4	4	5	3	1	3.6	2	3	3	4	1	2	3	2	3	1	2.4	2	3	2	1	2	5	2.5
2	2	3	1	2	4	3	3	1.2	4	4	5	1	4	5	5	5	4	4	4	4	5	4	5	4.2	3	3	3	2	2	2	3	1	3	4	2.6	2	2	3	3	3	3	2.66667
2	1	1	1	1	3	3	3	0.9	4	3	4	4	4	4	3	4	3	4	4	5	1	3	3	3.53333	2	2	3	2	2	4	1	3	2	2	2.3	3	3	2	2	3	2	2.5
4	1	1	2	1	4	3	3	1.2	4	4	2	2	4	4	4	3	4	4	2	5	3	4	4	3.53333	2	3	3	3	1	2	3	3	2	2	2.4	3	3	3	2	2	2	2.5
1	1	2	1	1	2	3	2	0.4	5	4	4	4	1	4	5	3	1	4	4	5	5	4	3	3.73333	2	2	2	4	2	2	2	1	4	2	2.3	3	5	2	2	2	1	2.5
4	1	2	1	1	3	2	3	0.45	5	1	4	5	4	1	4	4	4	4	5	3	3	4	4	3.66667	3	4	3	2	2	3	2	1	2	1	2.3	1	3	2	3	4	2	2.5
2	1	1	1	1	2	3	2	0.4	1	5	4	5	5	5	4	4	4	5	2	5	2	4	4	3.93333	2	2	3	3	3	2	3	3	3	2	2.6	2	2	4	2	3	2	2.5
1	1	3	1	1	2	3	3	0.6	5	5	4	4	4	5	5	5	4	1	5	5	4	3	2	4.06667	1	4	2	3	2	2	2	3	2	2	2.3	2	5	2	2	3	2	2.66667
2	1	2	2	2	3	3	3	0.9	3	4	5	5	2	4	1	5	4	5	4	5	2	4	2	3.66667	2	1	2	3	2	4	4	2	3	3	2.6	2	2	3	5	2	3	2.83333
1	1	3	1	1	3	3	3	0.9	5	4	3	4	3	3	3	4	3	4	3	4	4	3	3	3.53333	3	2	2	2	1	2	4	2	3	2	2.3	4	3	3	2	3	3	3
2	1	3	2	2	3	3	3	0.9	3	3	4	4	4	3	4	5	3	3	2	3	3	4	5	3.53333	4	3	2	2	2	3	2	3	3	1	2.5	2	1	2	4	4	5	3
3	2	2	2	2	3	3	4	1.2	4	2	4	4	4	4	4	3	4	3	3	4	2	5	3	3.53333	1	1	2	2	3	3	2	4	3	2	2.3	4	4	4	1	1	4	3
3	1	3	1	1	3	3	3	0.9	4	4	4	4	5	4	4	4	4	1	4	5	4	4	3	3.86667	2	3	3	3	2	3	4	2	2	2	2.6	2	2	2	4	4	2	2.66667
1	2	3	1	1	3	3	3	0.9	4	5	5	1	4	4	5	5	4	1	3	4	4	1	5	3.66667	3	4	1	1	3	2	3	2	2	3	2.4	3	5	3	2	2	3	3
3	1	1	2	1	3	3	3	0.9	3	3	4	3	3	3	5	3	3	3	4	4	4	3	4	3.46667	2	2	1	3	2	3	3	2	3	3	2.4	2	2	3	2	2	2	2.16667
1	2	3	1	2	3	3	4	1.2	3	3	3	3	3	3	5	3	4	4	5	4	3	4	3	3.53333	3	2	2	3	4	2	1	3	2	2	2.4	3	2	2	1	1	4	2.16667
2	1	1	2	1	3	2	3	0.45	5	4	4	3	4	2	5	5	4	3	4	4	3	2	4	3.73333	2	4	3	2	2	2	2	3	2	2	2.4	2	1	2	3	3	2	2.16667
2	1	3	2	1	3	2	3	0.45	3	5	4	3	4	3	3	5	4	4	3	4	4	3	1	3.53333	1	4	3	4	3	2	1	3	3	1	2.5	2	1	3	1	1	1	1.5
4	2	3	2	1	3	2	3	0.45	3	5	3	4	4	5	3	3	2	3	3	2	5	5	3	3.53333	2	2	3	2	4	2	2	1	4	1	2.3	1	1	2	2	2	1	1.5
1	2	2	1	1	2	3	3	0.6	4	4	3	3	3	4	3	4	4	4	3	3	5	3	4	3.6	1	3	4	3	1	1	3	3	1	4	2.4	1	1	1	3	1	2	1.5
1	2	3	2	2	3	2	2	0.3	3	3	3	3	5	4	4	4	4	3	2	4	4	4	4	3.6	2	3	2	2	1	4	1	3	3	3	2.4	1	2	2	2	1	1	1.5
1	1	1	1	1	1	1	1	0	5	5	4	5	4	5	5	5	4	5	4	5	5	4	4	4.6	2	1	2	4	3	2	2	3	2	2	2.3	2	2	2	1	1	2	1.66667
3	2	2	2	2	2	2	2	0.2	4	4	5	2	5	4	5	5	1	4	4	1	1	4	4	3.53333	3	4	3	4	1	4	1	1	3	2	2.6	2	1	2	2	1	1	1.5
2	1	1	2	1	4	1	3	0	5	3	5	4	4	1	5	1	4	4	4	3	4	5	1	3.53333	2	2	2	2	3	2	3	3	2	2	2.3	1	2	5	1	1	2	2
1	2	3	2	1	2	2	3	0.3	4	4	4	4	5	2	5	5	5	5	4	5	4	4	1	4.06667	4	2	2	2	1	4	4	1	2	4	2.6	1	2	1	2	4	2	2
2	1	3	1	1	2	2	2	0.2	4	5	4	3	3	4	3	3	4	3	4	4	3	4	4	3.66667	2	2	1	2	2	3	4	3	3	3	2.5	2	1	2	1	4	2	2
3	2	1	2	1	2	2	2	0.2	1	5	5	4	5	2	5	1	4	4	4	5	5	5	2	3.8	2	2	3	1	2	2	2	3	2	4	2.3	2	1	1	1	2	2	1.5
4	1	2	1	1	1	2	2	0.1	4	5	4	4	3	5	3	5	3	5	3	5	5	3	4	4.06667	2	4	2	4	2	2	3	2	2	3	2.6	1	1	1	2	4	1	1.66667
3	2	1	1	2	2	1	1	0	4	4	5	5	5	4	4	4	5	5	4	5	5	1	5	4.33333	3	3	3	2	2	3	2	2	2	3	2.5	2	1	1	1	1	3	1.5
2	2	1	1	1	3	2	2	0.3	4	5	5	4	4	4	4	4	4	3	3	2	4	3	5	3.86667	2	2	4	2	3	4	2	2	2	1	2.4	2	1	2	2	1	4	2
2	2	1	1	2	3	2	2	0.3	4	5	5	5	5	4	4	3	4	1	4	4	4	4	5	4.06667	2	3	3	3	2	2	2	2	3	2	2.4	1	2	3	2	4	1	2.16667
2	2	3	2	1	2	2	2	0.2	4	5	5	5	1	5	5	4	5	4	5	4	1	3	5	4.06667	1	2	2	4	2	2	2	3	2	3	2.3	2	1	1	1	1	1	1.16667
1	1	2	2	2	2	2	2	0.2	4	3	2	4	4	5	5	5	4	4	5	5	5	4	4	4.2	1	3	3	3	2	3	2	2	3	3	2.5	2	2	3	1	1	2	1.83333
3	1	2	1	1	2	2	2	0.2	5	4	4	5	4	5	4	5	2	1	2	5	4	5	4	3.93333	2	2	2	3	3	4	2	2	2	3	2.5	2	2	2	1	4	3	2.33333
4	1	2	2	1	3	2	2	0.3	5	5	5	1	2	3	4	5	2	5	4	4	5	5	4	3.93333	1	2	1	3	1	2	4	1	3	1	1.9	4	2	3	2	2	1	2.33333
4	1	3	2	1	2	2	2	0.2	4	4	4	4	3	3	4	4	3	4	5	4	3	4	4	3.8	1	1	2	2	2	3	1	1	1	4	1.8	2	2	2	1	2	1	1.66667
2	2	1	2	1	5	1	2	0	4	4	3	3	4	4	3	4	5	4	3	4	3	4	4	3.73333	1	2	2	1	1	2	2	1	1	4	1.7	2	2	1	1	2	2	1.66667
3	1	2	2	2	2	2	1	0.1	3	3	3	4	4	5	3	4	4	4	4	4	3	5	3	3.73333	2	4	2	1	2	1	2	1	2	2	1.9	2	1	1	1	2	2	1.5
4	1	3	1	1	2	1	1	0	5	4	5	4	5	5	2	5	4	5	5	4	5	4	4	4.4	4	1	3	2	1	3	2	1	3	1	2.1	3	2	2	3	2	1	2.16667
4	2	1	2	2	2	2	1	0.1	4	3	3	4	4	4	3	4	4	4	2	4	3	3	3	3.46667	1	2	3	1	1	3	3	2	2	2	2	2	2	2	3	2	2	2.16667
3	1	2	1	2	2	2	3	0.3	3	4	4	3	4	4	3	3	4	4	3	4	3	4	4	3.6	2	2	2	3	2	2	2	3	2	2	2.2	2	1	1	2	1	1	1.33333
4	2	3	1	2	3	2	2	0.3	2	4	4	4	5	5	5	4	4	4	5	5	5	1	5	4.13333	4	1	2	2	1	1	2	3	3	3	2.2	1	4	1	1	2	2	1.83333
1	2	2	1	2	5	1	5	0	3	5	4	4	4	4	4	3	3	4	5	5	4	4	4	4	4	2	2	1	3	2	3	2	2	1	2.2	1	4	1	1	4	3	2.33333
4	1	2	2	2	3	2	2	0.3	3	4	4	4	3	4	4	3	5	3	3	3	4	2	3	3.46667	4	2	1	2	2	2	2	4	1	2	2.2	1	3	3	1	1	3	2
4	1	1	2	2	2	2	3	0.3	4	5	4	5	4	3	5	5	4	4	5	2	5	2	1	3.86667	1	1	3	3	3	1	2	2	4	2	2.2	2	2	2	2	2	3	2.16667
3	1	2	2	2	1	1	5	0	4	5	4	5	5	5	5	1	5	4	4	5	4	4	5	4.33333	2	1	4	1	1	1	4	1	2	2	1.9	2	3	2	2	2	1	2
3	2	3	2	2	2	2	3	0.3	4	4	5	5	4	4	5	5	5	5	3	4	1	5	4	4.2	2	3	1	1	3	2	2	2	2	3	2.1	1	2	2	2	1	1	1.5
4	2	3	2	1	3	2	2	0.3	4	3	5	4	4	4	3	3	4	3	5	1	3	4	4	3.6	1	1	4	4	1	2	1	1	1	1	1.7	2	2	2	2	2	3	2.16667
3	2	3	1	1	2	1	2	0	4	1	5	4	4	4	4	5	3	4	5	5	1	4	4	3.8	2	3	1	1	2	1	1	4	1	2	1.8	1	3	2	2	3	3	2.33333
1	1	1	2	1	1	1	1	0	3	4	4	4	4	4	3	4	4	2	4	5	3	4	4	3.73333	2	1	2	2	2	2	1	2	1	1	1.6	1	2	1	2	2	2	1.66667
1	1	1	1	2	2	2	3	0.3	1	4	4	3	4	4	3	3	4	4	4	3	4	4	4	3.53333	1	1	2	2	2	2	1	1	4	2	1.8	2	2	3	1	1	3	2
1	1	3	1	1	2	2	2	0.2	1	4	3	2	5	4	4	4	4	4	5	3	4	3	4	3.6	1	1	2	2	1	1	1	1	4	1	1.5	2	2	2	4	2	2	2.33333
1	2	3	1	1	2	2	3	0.3	5	2	4	4	1	2	4	5	1	5	5	5	5	5	5	3.86667	2	2	1	1	2	1	4	2	1	2	1.8	1	3	3	3	1	2	2.16667
1	2	3	2	2	3	2	2	0.3	4	5	5	5	5	4	1	1	5	4	5	5	1	5	4	3.93333	1	3	2	1	1	3	2	3	4	2	2.2	2	1	1	2	5	1	2
3	2	1	1	2	4	1	3	0	4	4	4	4	4	4	4	5	4	1	4	3	4	3	4	3.73333	1	2	1	2	2	2	4	2	3	2	2.1	2	3	1	1	2	2	1.83333
4	1	1	1	1	2	2	1	0.1	1	5	5	2	4	5	4	5	4	2	1	4	4	4	5	3.66667	1	2	3	1	2	4	3	2	2	2	2.2	4	1	2	5	1	1	2.33333
1	1	1	2	1	2	2	2	0.2	5	4	5	5	5	5	5	4	2	5	4	5	4	4	4	4.4	2	2	1	2	2	1	1	2	1	1	1.5	3	1	5	1	2	2	2.33333
4	1	3	2	1	1	2	2	0.1	4	5	4	4	4	5	5	5	1	1	5	5	1	3	4	3.73333	3	2	3	3	3	1	1	2	3	1	2.2	2	2	4	1	2	2	2.16667
2	2	2	2	1	5	1	2	0	4	1	3	5	5	3	1	3	3	5	3	4	5	4	5	3.6	2	4	1	1	4	2	2	2	2	2	2.2	1	2	1	1	3	1	1.5
2	2	2	2	2	3	2	2	0.3	4	3	3	3	3	3	3	4	5	3	3	3	4	4	4	3.46667	2	1	2	2	1	1	3	2	2	2	1.8	1	2	2	2	1	1	1.5
3	2	1	1	1	1	1	2	0	5	3	3	2	1	5	4	4	3	3	4	5	1	5	4	3.46667	1	1	1	2	3	2	2	1	1	1	1.5	1	1	2	2	1	2	1.5
2	1	1	1	2	2	2	2	0.2	4	4	4	4	4	4	5	5	4	4	5	5	5	5	3	4.33333	1	1	2	2	2	2	2	2	1	1	1.6	2	1	2	1	2	2	1.66667
2	2	2	1	2	2	2	2	0.2	5	4	2	4	4	4	4	4	4	2	5	4	5	5	4	4	1	1	4	2	2	2	2	1	1	2	1.8	1	2	2	1	2	2	1.66667
2	2	2	2	2	1	5	1	0.2	5	5	5	4	4	3	4	5	5	4	4	1	2	5	5	4.06667	1	4	2	1	1	2	3	4	2	1	2.1	1	1	1	1	2	2	1.33333
1	2	1	2	1	3	2	2	0.3	5	4	4	4	3	4	4	4	4	1	4	3	4	3	4	3.66667	2	2	2	2	2	2	2	3	2	3	2.2	5	2	3	1	2	1	2.33333
4	2	2	2	1	2	1	1	0	4	3	4	2	3	3	5	4	4	2	4	4	3	4	3	3.46667	4	2	2	2	1	2	2	2	2	2	2.1	1	1	3	1	2	2	1.66667
4	2	1	2	1	4	1	3	0	3	4	4	3	3	4	4	3	2	4	4	3	3	4	4	3.46667	2	2	2	1	1	3	2	4	4	1	2.2	1	2	2	1	2	1	1.5
2	2	3	2	1	3	2	2	0.3	4	3	3	3	4	4	4	5	3	5	4	4	3	4	4	3.8	1	1	1	4	4	1	1	1	1	2	1.7	2	2	1	2	1	1	1.5
2	1	2	2	2	3	2	2	0.3	1	5	5	4	5	5	4	4	4	2	5	4	1	5	4	3.86667	4	2	2	2	3	1	1	1	2	1	1.9	1	3	2	2	1	4	2.16667
4	1	2	1	1	3	2	2	0.3	4	4	5	5	4	4	5	4	5	5	2	4	5	4	5	4.33333	1	1	1	3	1	1	2	2	1	4	1.7	2	1	2	1	1	1	1.33333
4	2	3	1	1	3	2	2	0.3	3	4	4	4	5	3	3	3	3	3	3	3	4	4	3	3.46667	1	2	2	1	1	2	1	2	1	1	1.4	1	4	2	2	1	2	2
3	1	3	2	2	3	1	3	0	3	3	4	2	5	3	5	4	3	4	2	5	4	4	5	3.73333	1	2	2	1	1	3	3	4	2	2	2.1	2	1	4	1	2	2	2
3	1	2	1	1	2	2	2	0.2	3	3	4	3	3	3	4	4	3	4	4	3	4	4	5	3.6	2	2	3	2	1	2	1	2	1	1	1.7	2	1	2	1	2	4	2
3	2	3	1	1	3	2	2	0.3	5	5	5	5	5	2	4	4	2	4	3	1	5	4	4	3.86667	2	4	2	2	1	1	1	1	1	4	1.9	5	1	3	1	1	1	2
4	1	1	1	1	2	2	2	0.2	4	4	4	1	4	5	4	5	1	2	3	4	4	3	4	3.46667	2	2	2	2	2	3	2	3	3	1	2.2	1	2	2	2	2	1	1.66667
1	2	2	2	1	2	2	3	0.3	4	3	2	4	4	4	4	3	3	4	5	5	4	5	4	3.86667	2	1	1	2	2	1	2	2	1	1	1.5	2	1	2	1	2	1	1.5
2	1	1	1	2	2	2	2	0.2	1	4	3	4	4	4	4	4	3	4	4	4	4	5	4	3.73333	2	3	2	2	3	1	2	2	2	3	2.2	2	2	2	2	2	1	1.83333
1	2	2	2	1	2	1	2	0	2	4	3	4	4	4	3	4	4	5	4	4	4	4	4	3.8	2	3	1	3	1	1	3	3	2	3	2.2	2	2	2	2	2	2	2
1	2	1	2	1	2	2	2	0.2	4	3	4	4	5	5	3	3	4	4	3	4	4	3	4	3.8	2	1	4	2	1	2	1	1	1	2	1.7	1	2	1	1	2	1	1.33333
4	2	1	2	1	1	1	2	0	5	4	4	4	5	5	5	5	5	5	4	5	4	4	4	4.53333	2	2	1	2	2	1	1	4	2	2	1.9	2	2	5	2	2	1	2.33333
4	1	2	1	2	3	2	2	0.3	3	3	4	3	3	3	4	3	4	3	3	3	4	4	5	3.46667	1	1	4	2	1	1	2	3	2	1	1.8	2	1	2	1	1	4	1.83333
4	2	1	2	2	2	2	1	0.1	3	5	3	4	3	5	1	3	4	4	5	3	4	4	3	3.6	1	1	2	2	2	2	4	2	2	1	1.9	4	5	2	1	1	1	2.33333
4	1	1	2	1	1	1	1	0	3	5	5	5	4	5	5	4	5	1	4	2	4	4	1	3.8	2	1	2	1	2	1	1	1	1	4	1.6	1	2	4	2	1	2	2
2	2	3	1	1	3	2	2	0.3	5	3	4	5	4	4	3	2	3	5	4	5	4	5	5	4.06667	2	2	4	2	1	1	2	4	1	1	2	2	1	2	1	1	2	1.5
4	2	2	1	2	2	2	2	0.2	5	4	1	4	4	3	5	4	4	4	5	1	4	5	4	3.8	1	2	1	4	3	3	2	1	1	2	2	3	1	2	2	2	1	1.83333
4	1	2	1	2	2	2	2	0.2	3	4	3	3	3	4	4	4	3	3	4	4	4	4	4	3.6	2	4	2	2	2	1	1	2	2	2	2	1	1	1	2	3	1	1.5
2	1	1	1	1	1	2	2	0.1	4	4	4	4	3	3	4	4	4	3	3	3	4	4	3	3.6	1	2	1	2	1	1	1	1	3	2	1.5	3	2	1	2	2	1	1.83333
3	2	1	2	2	2	2	3	0.3	2	5	5	5	4	5	4	5	4	5	1	5	5	3	4	4.13333	1	1	2	4	1	1	2	1	2	4	1.9	1	2	2	2	3	2	2
4	2	2	2	2	3	2	2	0.3	5	5	4	4	5	5	4	1	5	5	4	1	4	4	5	4.06667	1	2	1	2	1	4	2	3	1	1	1.8	1	2	3	1	2	2	1.83333
3	2	3	1	1	2	2	2	0.2	5	4	5	4	5	4	4	4	4	4	2	3	4	4	1	3.8	2	2	2	3	2	1	1	3	2	1	1.9	2	1	2	1	1	2	1.5
4	2	3	1	2	2	2	2	0.2	2	1	4	5	5	3	2	4	5	5	5	4	4	4	4	3.8	1	4	4	1	3	2	1	2	3	1	2.2	3	2	2	2	1	4	2.33333
3	2	1	2	1	2	2	2	0.2	4	4	3	4	3	4	4	3	4	3	3	4	4	3	5	3.66667	3	2	2	4	1	1	1	1	1	2	1.8	2	2	2	5	2	1	2.33333
1	1	3	2	1	3	2	2	0.3	5	4	4	5	5	4	5	3	1	4	4	4	3	4	3	3.86667	1	3	3	4	1	3	2	1	2	2	2.2	2	2	2	4	3	1	2.33333
3	2	3	1	2	1	2	2	0.1	3	3	4	4	5	3	4	4	3	3	3	3	3	4	3	3.46667	3	3	2	3	2	1	1	3	2	2	2.2	2	4	1	1	1	2	1.83333
1	2	1	2	1	2	2	2	0.2	4	3	4	4	4	3	3	5	3	2	3	3	4	3	4	3.46667	4	1	3	1	4	2	1	1	2	2	2.1	1	1	1	2	1	5	1.83333
4	1	2	1	2	2	2	3	0.3	4	2	5	4	4	5	4	5	2	3	5	5	4	2	4	3.86667	2	2	2	3	4	1	3	1	1	2	2.1	1	5	2	2	2	2	2.33333
4	1	1	1	2	2	1	1	0	4	3	3	4	5	4	4	3	3	3	4	4	3	3	4	3.6	2	2	2	2	2	1	2	2	3	3	2.1	2	1	1	1	2	1	1.33333
1	2	2	1	1	2	2	2	0.2	4	3	4	4	4	3	3	2	3	4	4	3	5	3	5	3.6	2	1	2	4	1	1	1	2	2	1	1.7	2	3	2	2	3	2	2.33333
1	2	3	2	2	1	2	1	0.05	5	4	4	5	4	1	5	5	5	4	4	4	5	5	4	4.26667	1	3	1	2	2	1	1	2	1	1	1.5	2	2	1	2	2	2	1.83333
4	1	3	2	1	2	2	2	0.2	4	3	4	3	4	3	3	5	1	3	3	4	3	5	4	3.46667	1	1	1	4	2	2	2	1	1	2	1.7	1	2	2	2	3	1	1.83333
3	2	2	2	1	3	1	3	0	4	4	4	5	5	4	4	5	4	4	4	4	1	4	2	3.86667	1	1	3	2	3	1	2	3	1	4	2.1	1	2	1	1	1	3	1.5
2	1	1	1	1	2	1	1	0	4	4	3	3	4	3	3	4	4	3	3	4	4	4	4	3.6	2	1	1	4	2	2	1	4	2	1	2	4	3	2	2	2	1	2.33333
2	1	3	1	2	1	1	2	0	4	4	2	3	4	3	4	4	4	2	3	4	5	4	3	3.53333	1	1	1	2	3	2	2	1	2	2	1.7	2	3	2	2	3	2	2.33333
3	2	3	1	2	3	2	2	0.3	4	5	3	5	4	4	3	5	4	1	4	5	4	5	5	4.06667	4	2	2	1	2	2	1	2	1	2	1.9	2	1	1	2	2	2	1.66667
1	2	3	2	2	1	1	1	0	5	4	5	5	1	4	4	5	5	4	5	1	4	5	5	4.13333	1	4	1	2	1	1	1	1	1	2	1.5	1	1	2	1	5	2	2
3	2	2	2	1	2	1	2	0	5	5	4	3	4	3	4	3	3	3	4	3	4	3	3	3.6	1	1	2	2	2	1	2	1	1	3	1.6	2	3	3	2	2	1	2.16667
1	2	2	1	2	2	2	2	0.2	4	5	5	5	5	5	4	5	5	2	2	5	5	5	5	4.46667	2	4	1	1	1	2	4	2	2	2	2.1	2	1	2	1	5	1	2
3	2	1	1	1	2	1	2	0	4	4	4	4	3	3	3	4	4	3	3	3	4	3	4	3.53333	1	2	1	1	1	2	2	3	2	2	1.7	3	2	2	3	2	2	2.33333
1	1	2	2	1	2	2	3	0.3	5	4	5	5	4	5	3	4	3	2	5	4	1	5	4	3.93333	2	3	2	1	2	1	2	4	1	2	2	1	3	2	2	3	2	2.16667
1	1	1	1	2	2	2	1	0.1	5	4	5	5	5	4	5	4	4	4	4	5	4	5	1	4.26667	4	1	3	4	2	1	1	2	2	1	2.1	1	2	1	3	1	1	1.5
1	2	1	1	2	2	2	2	0.2	5	5	5	3	5	2	4	5	4	5	5	5	5	4	4	4.4	2	2	1	1	3	2	3	1	2	2	1.9	1	2	3	2	1	2	1.83333
3	1	3	2	2	3	2	2	0.3	5	3	4	4	1	4	4	2	5	3	3	5	5	4	4	3.73333	1	2	3	1	1	1	1	4	1	3	1.8	2	2	1	5	1	2	2.16667
2	1	1	2	1	1	2	2	0.1	5	5	5	4	3	3	3	3	3	4	4	3	4	4	3	3.73333	2	4	4	3	1	1	1	3	2	1	2.2	3	1	2	2	3	3	2.33333
4	1	2	2	2	2	1	1	0	4	3	5	3	4	3	4	5	4	3	2	3	4	4	4	3.66667	2	1	1	2	2	2	2	1	1	1	1.5	3	3	3	2	2	1	2.33333
1	2	2	2	1	3	2	2	0.3	1	3	5	4	2	5	5	5	4	5	4	4	5	5	4	4.06667	2	1	1	3	3	1	3	3	3	2	2.2	2	2	1	1	5	1	2
1	2	3	2	1	2	1	1	0	4	3	3	4	4	3	4	1	4	4	4	4	4	3	4	3.53333	2	1	2	3	3	1	4	2	1	2	2.1	2	3	4	1	2	2	2.33333
2	1	2	2	1	2	2	1	0.1	4	4	5	5	4	5	4	5	5	5	2	4	3	5	5	4.33333	2	2	2	1	2	4	2	2	2	2	2.1	1	5	2	1	1	4	2.33333
3	2	1	2	1	1	1	5	0	4	2	4	4	5	4	5	4	4	4	5	4	5	5	4	4.2	1	2	1	1	1	1	4	2	2	4	1.9	1	2	1	1	2	2	1.5
4	1	3	2	2	2	2	2	0.2	2	4	5	5	5	4	4	3	1	5	5	2	1	5	5	3.73333	1	1	2	4	2	2	2	1	2	1	1.8	2	2	4	1	2	2	2.16667
3	1	1	2	2	4	1	3	0	3	3	4	4	4	4	4	4	2	3	3	3	3	4	5	3.53333	1	2	1	4	4	1	4	1	1	1	2	1	2	3	1	2	1	1.66667
1	2	1	1	2	2	2	2	0.2	4	5	4	5	4	2	3	4	4	4	2	4	4	5	2	3.73333	1	2	1	1	1	1	1	2	1	2	1.3	1	2	1	1	2	1	1.33333
4	2	3	1	1	2	2	2	0.2	1	5	5	5	5	2	4	5	3	4	3	5	4	5	5	4.06667	1	2	2	1	3	1	1	2	3	2	1.8	1	3	1	2	1	1	1.5
1	1	1	2	2	2	1	1	0	3	3	4	4	4	3	4	4	4	4	3	3	3	3	4	3.53333	1	2	3	2	2	1	1	2	2	2	1.8	2	1	4	4	1	1	2.16667
3	1	3	2	2	1	2	2	0.1	4	4	5	4	2	4	5	4	4	4	5	5	4	4	4	4.13333	1	2	3	2	2	2	2	1	2	1	1.8	2	1	1	1	2	1	1.33333
2	1	2	2	1	2	2	3	0.3	4	5	2	5	3	3	4	5	5	5	4	2	5	5	4	4.06667	1	2	1	2	2	2	2	2	1	4	1.9	1	3	2	1	2	1	1.66667
4	1	3	2	1	2	2	2	0.2	4	4	5	4	5	2	5	4	2	5	5	4	4	5	1	3.93333	2	2	2	1	1	2	2	2	4	3	2.1	2	3	3	2	2	2	2.33333
1	2	2	2	2	2	2	2	0.2	4	4	5	4	5	4	5	5	2	4	1	5	4	5	4	4.06667	4	2	3	1	2	1	1	1	1	1	1.7	1	1	2	1	2	2	1.5
1	2	1	2	2	1	2	1	0.05	4	3	4	3	3	3	4	4	5	5	3	3	3	4	3	3.6	1	2	2	1	3	1	2	1	1	3	1.7	1	3	4	2	1	2	2.16667
4	1	1	1	2	2	2	3	0.3	4	3	3	4	4	5	5	3	3	3	4	4	2	2	4	3.53333	2	2	3	2	4	2	1	1	4	1	2.2	2	2	2	1	1	3	1.83333
1	1	1	2	2	2	2	3	0.3	4	5	5	5	4	5	5	1	5	5	5	2	5	4	4	4.26667	2	2	3	2	1	1	2	2	4	2	2.1	1	4	2	1	2	1	1.83333
1	1	3	2	2	2	2	1	0.1	4	4	4	5	5	4	4	4	1	2	5	1	4	5	5	3.8	4	1	1	2	4	2	1	2	2	2	2.1	2	3	2	1	2	2	2
4	2	1	2	2	2	2	2	0.2	5	5	4	5	4	5	4	5	5	5	5	5	5	5	4	4.73333	2	2	4	2	2	4	1	3	1	1	2.2	2	2	2	3	1	2	2
4	1	3	1	1	1	1	2	0	5	2	3	3	4	4	3	4	4	3	3	3	4	4	4	3.53333	2	2	2	2	1	2	3	1	4	2	2.1	2	3	2	1	3	3	2.33333
1	2	1	2	2	2	2	2	0.2	4	4	4	3	3	2	3	3	4	4	5	4	3	3	3	3.46667	1	2	2	2	3	2	1	1	1	1	1.6	2	1	2	2	3	3	2.16667
4	2	2	2	1	2	1	2	0	5	5	5	5	4	4	4	5	4	3	4	4	5	4	1	4.13333	4	4	1	3	1	4	2	1	1	1	2.2	2	2	2	3	2	3	2.33333
4	1	1	1	1	5	1	5	0	3	4	3	4	4	4	5	5	2	5	4	5	4	5	5	4.13333	2	4	1	2	1	1	2	1	1	2	1.7	5	2	2	1	1	1	2
2	2	1	2	2	2	2	1	0.1	4	4	3	4	4	4	4	4	1	4	3	5	4	1	3	3.46667	2	1	3	2	1	1	1	1	1	1	1.4	3	1	2	2	1	2	1.83333
2	1	1	2	1	2	2	2	0.2	3	4	3	4	4	3	1	3	4	3	4	4	4	4	4	3.46667	2	2	2	1	1	2	1	1	1	1	1.4	2	2	2	3	2	2	2.16667
4	2	2	1	1	1	1	2	0	5	2	4	4	4	4	4	5	2	5	4	5	5	5	4	4.13333	1	1	2	4	4	2	1	1	2	1	1.9	2	1	2	2	1	2	1.66667
3	1	2	2	2	2	2	2	0.2	5	4	4	4	4	4	5	4	4	4	4	5	4	3	1	3.93333	3	3	2	2	1	3	2	2	1	3	2.2	1	3	2	3	2	2	2.16667
1	1	1	1	1	2	2	3	0.3	4	3	4	4	4	5	3	5	4	4	3	4	3	4	4	3.86667	1	2	1	1	2	1	2	2	2	3	1.7	1	2	2	1	3	1	1.66667
2	1	2	1	2	3	2	2	0.3	4	5	4	3	5	4	4	4	5	4	5	4	4	4	5	4.26667	3	3	2	3	2	1	1	1	3	2	2.1	2	1	1	2	1	2	1.5
2	1	3	2	2	3	2	2	0.3	3	4	5	4	3	3	3	4	3	4	3	4	4	4	1	3.46667	1	1	2	1	1	2	2	2	2	2	1.6	1	3	2	2	3	1	2
3	1	2	1	2	1	5	1	0.2	4	4	4	3	1	4	3	5	3	4	4	2	4	4	3	3.46667	1	1	2	1	2	2	1	1	4	1	1.6	3	3	2	2	2	1	2.16667
2	1	1	2	2	3	2	2	0.3	4	4	3	4	3	3	3	4	5	4	3	3	4	4	3	3.6	2	2	1	1	2	1	2	2	2	1	1.6	2	3	2	3	2	2	2.33333
2	2	3	2	2	2	2	1	0.1	4	5	4	4	5	5	2	5	5	4	5	3	3	5	5	4.26667	2	1	4	2	1	4	1	2	2	2	2.1	1	1	1	1	2	1	1.16667
4	2	1	2	1	1	1	2	0	2	4	4	1	4	4	4	1	5	4	3	5	4	4	3	3.46667	1	1	2	4	1	2	3	1	1	1	1.7	3	2	2	1	2	1	1.83333
2	2	3	1	2	2	2	2	0.2	4	4	3	3	2	4	3	4	4	3	3	4	5	4	3	3.53333	2	2	3	2	1	3	2	3	2	2	2.2	3	2	3	1	3	2	2.33333
3	1	2	2	2	3	2	2	0.3	5	5	3	5	3	3	4	3	3	3	3	5	4	4	3	3.73333	1	2	2	1	2	1	2	4	2	1	1.8	1	1	1	2	1	1	1.16667
2	2	3	1	2	3	2	2	0.3	3	3	3	3	3	4	3	5	3	5	4	5	3	5	5	3.8	1	4	3	1	2	3	1	2	1	1	1.9	2	2	3	1	3	1	2
3	1	3	1	2	2	2	2	0.2	4	3	4	1	4	5	4	4	4	5	5	1	4	4	4	3.73333	2	1	2	2	2	2	3	2	2	2	2	3	1	3	2	3	2	2.33333
1	2	1	1	1	3	2	2	0.3	5	4	2	5	1	4	5	4	4	2	2	5	5	4	5	3.8	2	1	1	1	1	1	2	1	2	2	1.4	3	3	1	2	2	2	2.16667
4	2	2	1	1	2	2	2	0.2	4	3	3	3	3	4	3	3	4	3	4	4	4	4	3	3.46667	2	1	1	3	2	4	2	1	1	1	1.8	1	1	1	1	2	2	1.33333
4	1	3	2	1	3	2	2	0.3	4	3	4	3	4	3	3	4	4	4	4	4	3	4	3	3.6	1	2	1	2	1	1	2	2	1	2	1.5	1	2	1	1	1	2	1.33333
3	1	1	1	2	1	2	2	0.1	4	5	1	4	5	5	4	5	5	5	4	4	5	5	5	4.4	1	2	2	1	1	2	1	4	1	2	1.7	3	2	1	1	1	2	1.66667
2	2	3	1	2	2	1	2	0	4	4	4	4	2	5	5	4	5	4	5	5	5	5	5	4.4	1	2	2	1	2	2	1	1	2	1	1.5	2	2	2	1	3	2	2
3	2	1	2	2	1	2	1	0.05	4	5	4	5	4	5	3	4	4	5	5	2	4	4	3	4.06667	4	1	3	1	2	1	3	1	1	2	1.9	1	2	2	2	3	1	1.83333
4	1	2	2	2	1	2	2	0.1	4	3	5	5	4	4	3	4	4	4	4	4	3	3	4	3.86667	1	1	2	2	3	2	2	1	3	4	2.1	1	2	2	2	2	2	1.83333
1	2	2	2	1	2	2	2	0.2	4	2	5	4	4	5	4	4	4	4	5	5	4	4	5	4.2	2	1	4	2	2	2	2	1	2	1	1.9	2	2	2	1	1	2	1.66667
1	2	3	2	1	1	2	1	0.05	5	4	3	3	3	4	3	4	3	5	4	3	4	5	3	3.73333	1	1	2	2	1	2	1	1	1	4	1.6	1	1	2	1	2	2	1.5
1	2	3	1	2	2	2	2	0.2	5	5	4	4	5	4	4	5	5	4	4	4	5	5	4	4.46667	2	2	2	4	1	1	2	2	1	2	1.9	3	2	3	2	2	2	2.33333
1	1	3	2	1	2	1	2	0	4	3	4	4	4	4	3	4	3	3	5	4	2	4	3	3.6	2	2	1	2	1	1	2	1	1	1	1.4	1	1	2	5	4	1	2.33333
3	2	3	2	2	2	2	1	0.1	4	5	5	5	4	5	5	5	5	4	4	4	5	5	4	4.6	2	1	1	1	1	2	2	2	2	1	1.5	3	3	3	1	2	2	2.33333
4	2	1	2	1	2	1	2	0	3	4	2	4	4	4	4	4	4	4	4	3	4	3	4	3.66667	2	2	2	1	4	2	1	1	1	2	1.8	1	1	2	1	1	3	1.5
4	2	1	1	1	2	2	2	0.2	4	3	3	4	4	4	3	3	3	5	3	3	3	5	2	3.46667	1	2	3	1	4	1	2	1	4	1	2	2	2	2	1	2	1	1.66667
3	1	3	2	2	3	2	2	0.3	4	1	5	4	5	4	5	4	4	4	5	5	4	4	4	4.13333	4	1	3	1	3	2	1	2	2	2	2.1	1	2	2	1	4	3	2.16667
